# Supplementary material for: Long Noncoding RNA PCAT6 Regulates Cell Proliferation and Migration in Human Esophageal Squamous Cell Carcinoma
Source: J Cancer. 2022 Jan 1;13(2):681–90. doi: 10.7150/jca.62671 (PMC8771521; doi:10.7150/jca.62671)
Supplement: Supplementary file 1 — Supplementary table 1. [file jcav13p0681s1.xlsx]

## Sheet: Sheet1
Supplementary Table S1: The list of primers and the sequence of siRNAs
GENE	sequence(5'-3')
PCAT6 F	CAGGAACCCCCTCCTTACTC
PCAT6 R	CTAGGGATGTGTCCGAAGGA
SUZ12 F	TGCAGTTCACTCTTCGTTGG
SUZ12 R	TGCTTCAGTTTGTTGCCTTG
SPRY4 F	CCCCGGCTTCAGGATTTA
SPRY4 R	CTGCAAACCGCTCAATACAG
GDF15 F	GCTACGAGGACCTGCTAACC
GDF15 R	GCACTTCTGGCGTGAGTATC
HOXA3 F	CAACCCTACCCCTGCCAAC
HOXA3 R	TGCTTTGTGTTTTGTCGAGA
DUSP6 F	GAACTGTGGTGTCTTGGTACATT
DUSP6 R	GTTCATCGACAGATTGAGCTTCT
DUSP4 F	TGGAAGCCATAGAGTACATCGA
DUSP4 R	CCTCACCCGTTTCTTCATCA
WNT6 F	GACGAGAAGTCGAGGCTCTTT
WNT6 R	CGAAATGGAGGCAGCTTCT
GAPDH F	AGCCACATCGCTCAGACAC
GAPDH R	GCCCAATACGACCAAATCC
Sequences for siRNAs	Forward primer	Reverse primer
si-PCAT6-1#	ACAUCCCUAGGUGUCUCCAUCCUCA	UGAGGAUGGAGACACCUAGGGAUGU
si-PCAT6-2#	CAUCUCUCGGUGCCCUGGAAUGUUU	AAACAUUCCAGGGCACCGAGAGAUG
