# Supplementary material for: Long Noncoding RNA PCAT6 Regulates Cell Proliferation and Migration in Human Esophageal Squamous Cell Carcinoma
Source: J Cancer. 2022 Jan 1;13(2):681–90. doi: 10.7150/jca.62671 (PMC8771521; doi:10.7150/jca.62671)
Supplement: Supplementary file 2 — Supplementary table 2. [file jcav13p0681s2.xlsx]

## Sheet: Sheet1
Supplementary Table S2: The mRNA altered abundance (≥2-fold) after knockdown of PCAT6 in Eca-109 cells
Gene name	Description	log2FC	Style	FDR
PRDM8	PR domain containing 8	7.02537	up	5.55634e-07
MMP1	matrix metallopeptidase 1 (interstitial collagenase)	6.42923	up	4.42635e-07
DLK1	delta-like 1 homolog (Drosophila)	5.89954	up	0.000125753
PRSS57	protease, serine, 57	5.73001	up	0.00173498
DNAH11	dynein, axonemal, heavy chain 11	5.55286	up	0.00363673
ADAMTS17	ADAM metallopeptidase with thrombospondin type 1 motif, 17	5.49822	up	0.00694885
FFAR1	free fatty acid receptor 1	5.42558	up	0.0043981
CYP4V2	cytochrome P450, family 4, subfamily V, polypeptide 2	5.28308	up	0.0082142
AMN	amnion associated transmembrane protein	5.26799	up	0.0120709
SLC34A1	solute carrier family 34 (type II sodium/phosphate contransporter), member 1	5.20362	up	0.0101902
MUC5AC	mucin 5AC, oligomeric mucus/gel-forming	5.15325	up	0.00304725
TFEC	transcription factor EC	5.07202	up	0.00339397
SPARC	secreted protein, acidic, cysteine-rich (osteonectin)	5.00138	up	0.000298985
SLC6A20	solute carrier family 6 (proline IMINO transporter), member 20	4.96891	up	0.00612998
RNF225	ring finger protein 225	4.94285	up	0.0217149
SRCIN1	SRC kinase signaling inhibitor 1	4.88113	up	0.00597981
LOC100129083	uncharacterized LOC100129083	4.73236	up	0.040206
HSD17B3	hydroxysteroid (17-beta) dehydrogenase 3	4.66445	up	0.0192054
MYH15	myosin, heavy chain 15	4.53325	up	8.37454e-53
MS4A7	membrane-spanning 4-domains, subfamily A, member 7	4.46607	up	0.0226133
NOS3	nitric oxide synthase 3 (endothelial cell)	4.39998	up	4.36782e-33
KLRC2	killer cell lectin-like receptor subfamily C, member 2	4.39725	up	0.025062
IL36RN	interleukin 36 receptor antagonist	4.39012	up	0.0281887
SYCE3	synaptonemal complex central element protein 3	4.38856	up	0.0335221
EVI2B	ecotropic viral integration site 2B	4.38572	up	1.05128e-17
MMP28	matrix metallopeptidase 28	4.32226	up	0.0131336
SYNPO2L	synaptopodin 2-like	4.31564	up	0.00864311
EREG	epiregulin	4.31117	up	0.000485553
KCNJ5	potassium inwardly-rectifying channel, subfamily J, member 5	4.23916	up	0.0392881
ENC1	ectodermal-neural cortex 1 (with BTB domain)	4.22184	up	8.44914e-05
PALD1	phosphatase domain containing, paladin 1	4.16579	up	0.00115294
ANXA10	annexin A10	4.11705	up	3.11561e-05
GLDN	gliomedin	4.05782	up	8.36873e-12
CSF2RA	colony stimulating factor 2 receptor, alpha, low-affinity (granulocyte-macrophage)	3.97602	up	7.50925e-26
IL1RN	interleukin 1 receptor antagonist	3.95671	up	0.000365653
FAM196B	family with sequence similarity 196, member B	3.94884	up	0.0152018
SLC6A18	solute carrier family 6 (neutral amino acid transporter), member 18	3.94585	up	0.000829675
PDGFC	platelet derived growth factor C	3.93881	up	1.04322e-08
CD22	CD22 molecule	3.8737	up	1.50284e-215
BEST1	bestrophin 1	3.86241	up	0.000122245
HIST1H1T	histone cluster 1, H1t	3.84541	up	0.0383885
LOC107984820		3.83672	up	0.0306319
ZSCAN10	zinc finger and SCAN domain containing 10	3.75552	up	0.0335055
ANTXR2	anthrax toxin receptor 2	3.74074	up	8.97459e-68
SCG2	secretogranin II	3.73081	up	2.69602e-15
ECH1	enoyl CoA hydratase 1, peroxisomal	3.6763	up	0.00616395
CRYBB2	crystallin, beta B2	3.59458	up	0.0456268
KLHDC7B	kelch domain containing 7B	3.58009	up	0.000707428
PLAU	plasminogen activator, urokinase	3.57898	up	2.39722e-156
PRSS33	protease, serine, 33	3.50565	up	2.67184e-05
DPP4	dipeptidyl-peptidase 4	3.50263	up	0.0281083
MANSC4	MANSC domain containing 4	3.48412	up	3.32447e-05
VWA3B	von Willebrand factor A domain containing 3B	3.46888	up	0.0280529
LOC389602	uncharacterized LOC389602	3.4677	up	2.77944e-05
FOXD4L1	forkhead box D4-like 1	3.31548	up	0.00504866
RTN4RL1	reticulon 4 receptor-like 1	3.30756	up	0.0421879
DCLK1	doublecortin-like kinase 1	3.28143	up	2.4555e-36
ITGA11	integrin, alpha 11	3.26551	up	8.03586e-05
DCHS1	dachsous cadherin-related 1	3.23938	up	9.49944e-05
GUCA1B	guanylate cyclase activator 1B (retina)	3.22602	up	2.40941e-05
PTGER1	prostaglandin E receptor 1 (subtype EP1), 42kDa	3.22129	up	0.040156
XKR5	XK, Kell blood group complex subunit-related family, member 5	3.20384	up	0.00120381
GNG2	guanine nucleotide binding protein (G protein), gamma 2	3.18364	up	0.0435893
TREM1	triggering receptor expressed on myeloid cells 1	3.17993	up	0.0367795
FAM25A	family with sequence similarity 25, member A	3.14736	up	0.000191184
COL13A1	collagen, type XIII, alpha 1	3.14712	up	1.77202e-06
FLRT1	fibronectin leucine rich transmembrane protein 1	3.11384	up	0.000608659
ISLR	immunoglobulin superfamily containing leucine-rich repeat	3.11001	up	0.0193465
FCER2	Fc fragment of IgE, low affinity II, receptor for (CD23)	3.07024	up	0.00498778
ZG16B	zymogen granule protein 16B	3.01846	up	0.00130066
CASS4	Cas scaffolding protein family member 4	2.94957	up	0.0489955
P2RX6	purinergic receptor P2X, ligand-gated ion channel, 6	2.93166	up	1.46201e-33
C1orf127	chromosome 1 open reading frame 127	2.89832	up	2.80852e-05
C9orf43	chromosome 9 open reading frame 43	2.82323	up	0.000187237
NECAB2	N-terminal EF-hand calcium binding protein 2	2.81945	up	8.42374e-26
NPHS1	nephrosis 1, congenital, Finnish type (nephrin)	2.80401	up	1.97031e-14
RENBP	renin binding protein	2.7645	up	6.33289e-20
SPINK4	serine peptidase inhibitor, Kazal type 4	2.75068	up	1.52182e-05
CDHR2	cadherin-related family member 2	2.74446	up	0.0312883
TXK	TXK tyrosine kinase	2.72288	up	0.00697356
FCGBP	Fc fragment of IgG binding protein	2.72098	up	8.48562e-05
DENND2A	DENN/MADD domain containing 2A	2.68577	up	0.026911
CCL24	chemokine (C-C motif) ligand 24	2.67028	up	0.00109141
MYBPC3	myosin binding protein C, cardiac	2.65597	up	3.00855e-05
DDX24	DEAD (Asp-Glu-Ala-Asp) box helicase 24	2.62889	up	0.0491455
CRLF2	cytokine receptor-like factor 2	2.62865	up	0.0358824
INHBA	inhibin, beta A	2.61863	up	0.0103151
ABCC11	ATP-binding cassette, sub-family C (CFTR/MRP), member 11	2.61808	up	0.00736164
CPNE9	copine family member IX	2.61583	up	0.000936854
NKPD1	NTPase, KAP family P-loop domain containing 1	2.61443	up	0.00026716
GDF15	growth differentiation factor 15	2.61227	up	9.29528e-42
HPN	hepsin	2.60876	up	0.00548636
ACP5	acid phosphatase 5, tartrate resistant	2.58173	up	4.45209e-15
ADGRF4	G protein-coupled receptor 115	2.55166	up	0.00925033
DLL4	delta-like 4 (Drosophila)	2.51156	up	4.56984e-08
FAM9B	family with sequence similarity 9, member B	2.49936	up	4.08917e-20
CACNA1F	calcium channel, voltage-dependent, L type, alpha 1F subunit	2.49396	up	0.000142698
C19orf38	chromosome 19 open reading frame 38	2.49048	up	0.00153175
SPNS3	spinster homolog 3 (Drosophila)	2.48383	up	0.000200014
WFDC3	WAP four-disulfide core domain 3	2.48055	up	3.52827e-08
CLEC18B	C-type lectin domain family 18, member B	2.4701	up	0.00165542
ACSM5	acyl-CoA synthetase medium-chain family member 5	2.45756	up	0.00402089
SLC22A20	solute carrier family 22, member 20	2.44967	up	0.0212381
FAM186B	family with sequence similarity 186, member B	2.43854	up	0.0239925
DKKL1	dickkopf-like 1	2.43567	up	0.043738
SHC4	SHC (Src homology 2 domain containing) family, member 4	2.43251	up	0.015026
CLGN	calmegin	2.42104	up	9.38537e-17
CYB5R2	cytochrome b5 reductase 2	2.41578	up	6.39452e-09
TRAPPC4	trafficking protein particle complex 4	2.40536	up	0.0042474
RAC2	ras-related C3 botulinum toxin substrate 2 (rho family, small GTP binding protein Rac2)	2.40056	up	1.16862e-07
SMIM6	small integral membrane protein 6	2.38905	up	4.48627e-15
ARL13A	ADP-ribosylation factor-like 13A	2.38167	up	0.00103571
TMEM255B	transmembrane protein 255B	2.37229	up	3.71503e-17
TFAP2E	transcription factor AP-2 epsilon (activating enhancer binding protein 2 epsilon)	2.35243	up	0.00111547
NKAIN3	Na+/K+ transporting ATPase interacting 3	2.3405	up	0.000729883
OGDHL	oxoglutarate dehydrogenase-like	2.33813	up	0.0032825
RNF103-CHMP3	RNF103-CHMP3 readthrough	2.33616	up	0.015182
DNAH2	dynein, axonemal, heavy chain 2	2.31485	up	0.0351278
RUNX2	runt-related transcription factor 2	2.28835	up	3.16837e-15
HLF	hepatic leukemia factor	2.28124	up	0.00925276
RAB37	RAB37, member RAS oncogene family	2.26395	up	3.21361e-09
SPATA12	spermatogenesis associated 12	2.25698	up	8.28426e-11
ROR1	receptor tyrosine kinase-like orphan receptor 1	2.24714	up	3.45023e-19
C17orf107	chromosome 17 open reading frame 107	2.24496	up	0.0201084
ATG9B	autophagy related 9B	2.23851	up	0.0189039
LOC107984862		2.23582	up	6.14354e-08
ADCY5	adenylate cyclase 5	2.23459	up	0.000281285
TTC9B	tetratricopeptide repeat domain 9B	2.21059	up	0.0275156
ITGB2	integrin, beta 2 (complement component 3 receptor 3 and 4 subunit)	2.20181	up	5.79589e-34
KIAA1683	KIAA1683	2.16977	up	2.85172e-18
PNPLA1	patatin-like phospholipase domain containing 1	2.16854	up	0.0279307
SCN4A	sodium channel, voltage-gated, type IV, alpha subunit	2.16587	up	5.80623e-07
IL24	interleukin 24	2.16118	up	1.74431e-09
DMBT1	deleted in malignant brain tumors 1	2.13849	up	3.96817e-06
HIST1H4D	histone cluster 1, H4d	2.12924	up	0.0250554
CEMIP	cell migration inducing protein, hyaluronan binding	2.12838	up	6.73467e-10
IL7R	interleukin 7 receptor	2.12483	up	3.60353e-20
CEL	carboxyl ester lipase	2.11987	up	0.00218988
DKK3	dickkopf WNT signaling pathway inhibitor 3	2.11046	up	1.65717e-16
LOC101928722	flocculation protein FLO11-like	2.10874	up	0.00870845
SLC7A8	solute carrier family 7 (amino acid transporter light chain, L system), member 8	2.09546	up	1.58883e-28
ADAMTSL2	ADAMTS-like 2	2.07817	up	0.0399194
THSD4	thrombospondin, type I, domain containing 4	2.06573	up	1.49822e-76
EYS	eyes shut homolog (Drosophila)	2.0642	up	1.04325e-10
CPEB1	cytoplasmic polyadenylation element binding protein 1	2.05821	up	1.57271e-10
LAT2	linker for activation of T cells family, member 2	2.05321	up	2.29896e-09
FAM132B	family with sequence similarity 132, member B	2.0529	up	1.92625e-22
ITIH4	inter-alpha-trypsin inhibitor heavy chain family, member 4	2.03137	up	0.0156151
EPHA10	EPH receptor A10	2.02968	up	3.22632e-06
CYP1A1	cytochrome P450, family 1, subfamily A, polypeptide 1	2.02663	up	1.82943e-23
SSPO	SCO-spondin	2.02402	up	1.1921e-05
DRAXIN	dorsal inhibitory axon guidance protein	2.01545	up	0.0492374
SERPINE2	serpin peptidase inhibitor, clade E (nexin, plasminogen activator inhibitor type 1), member 2	1.99605	up	4.35887e-73
ZFHX2	zinc finger homeobox 2	1.98438	up	0.00300957
PNCK	pregnancy up-regulated nonubiquitous CaM kinase	1.97652	up	6.52572e-12
SHBG	sex hormone-binding globulin	1.97594	up	0.00118231
CD53	CD53 molecule	1.96224	up	2.18144e-08
FAM129C	family with sequence similarity 129, member C	1.93802	up	0.0156858
TP63	tumor protein p63	1.93523	up	4.26022e-19
ITGAX	integrin, alpha X (complement component 3 receptor 4 subunit)	1.92326	up	2.00465e-07
ANPEP	alanyl (membrane) aminopeptidase	1.92012	up	2.99556e-99
TMEM61	transmembrane protein 61	1.90274	up	0.00036331
KCP	kielin/chordin-like protein	1.9017	up	6.05504e-15
LAMA2	laminin, alpha 2	1.90046	up	0.000203763
CD70	CD70 molecule	1.89909	up	0.0151308
COL4A6	collagen, type IV, alpha 6	1.89566	up	5.0084e-67
GPR143	G protein-coupled receptor 143	1.89548	up	6.94444e-05
LOC100996717	neurogenic locus notch homolog protein 2-like	1.88942	up	0.00216693
GJA3	gap junction protein, alpha 3, 46kDa	1.88099	up	0.00229209
TMEM45B	transmembrane protein 45B	1.87794	up	6.07651e-05
TSACC	TSSK6 activating co-chaperone	1.87233	up	0.00534466
ADTRP	androgen-dependent TFPI-regulating protein	1.87174	up	2.87836e-15
SPRY4	sprouty homolog 4 (Drosophila)	1.86907	up	1.23566e-30
IGFBP1	insulin-like growth factor binding protein 1	1.86542	up	2.1083e-57
MCTP1	multiple C2 domains, transmembrane 1	1.86446	up	1.91891e-15
MAPK13	mitogen-activated protein kinase 13	1.85384	up	5.44598e-12
STC1	stanniocalcin 1	1.84628	up	1.32241e-11
MALL	mal, T-cell differentiation protein-like	1.84591	up	2.07425e-13
LOC101928635	uncharacterized LOC101928635	1.84352	up	0.00443582
SCGB2B2	secretoglobin, family 2B, member 2	1.83164	up	0.0307899
GAST	gastrin	1.82981	up	0.0223722
MAN1C1	mannosidase, alpha, class 1C, member 1	1.82878	up	0.000671049
RAET1E	retinoic acid early transcript 1E	1.82536	up	1.21353e-30
TKTL1	transketolase-like 1	1.82193	up	0.0171237
ZFR2	zinc finger RNA binding protein 2	1.82099	up	0.0412672
CD68	CD68 molecule	1.81796	up	1.12505e-79
NT5E	5'-nucleotidase, ecto (CD73)	1.81683	up	3.35971e-44
IL20RB	interleukin 20 receptor beta	1.81613	up	0.000241572
MPZ	myelin protein zero	1.81206	up	1.14583e-07
ARNT2	aryl-hydrocarbon receptor nuclear translocator 2	1.809	up	1.05659e-18
TAS1R3	taste receptor, type 1, member 3	1.80404	up	5.74768e-41
KRT15	keratin 15, type I	1.79502	up	2.16919e-24
TERT	telomerase reverse transcriptase	1.79236	up	5.69054e-12
HOXA3	homeobox A3	1.78921	up	0.000332028
OR2B6	olfactory receptor, family 2, subfamily B, member 6	1.78711	up	3.96136e-05
PIWIL4	piwi-like RNA-mediated gene silencing 4	1.78706	up	1.0446e-06
SYCE2	synaptonemal complex central element protein 2	1.78457	up	5.10371e-13
LOC102724378	uncharacterized LOC102724378	1.77719	up	4.63091e-06
GRAP	GRB2-related adaptor protein	1.77321	up	0.0141142
SLC45A1	solute carrier family 45, member 1	1.7679	up	0.017833
CNTFR	ciliary neurotrophic factor receptor	1.76597	up	7.65089e-48
ACE	angiotensin I converting enzyme	1.75646	up	0.03267
TMEM86A	transmembrane protein 86A	1.75502	up	0.00479514
XDH	xanthine dehydrogenase	1.75375	up	0.000628201
IGFBP3	insulin-like growth factor binding protein 3	1.74434	up	4.35887e-73
AK8	adenylate kinase 8	1.7384	up	0.040992
LRRC29	leucine rich repeat containing 29	1.72872	up	0.00769536
AIRE	autoimmune regulator	1.72813	up	0.0104244
SLIT1	slit homolog 1 (Drosophila)	1.71882	up	7.44019e-06
LOC107987020		1.71642	up	0.0464368
DNAJB13	DnaJ (Hsp40) homolog, subfamily B, member 13	1.70668	up	0.0347992
ACTL8	actin-like 8	1.70504	up	8.19218e-15
GPR3	G protein-coupled receptor 3	1.70067	up	4.70093e-10
ITGB4	integrin, beta 4	1.68284	up	1.44758e-40
CACNG8	calcium channel, voltage-dependent, gamma subunit 8	1.68129	up	0.0424339
ISPD	isoprenoid synthase domain containing	1.67889	up	0.0177656
TTLL9	tubulin tyrosine ligase-like family, member 9	1.67775	up	0.000673552
ALOX12B	arachidonate 12-lipoxygenase, 12R type	1.67539	up	0.00310731
ABCG2	ATP-binding cassette, sub-family G (WHITE), member 2 (Junior blood group)	1.67506	up	1.53768e-11
STAG3	stromal antigen 3	1.67439	up	0.0299129
FAM129A	family with sequence similarity 129, member A	1.67133	up	9.28943e-35
CYP4F11	cytochrome P450, family 4, subfamily F, polypeptide 11	1.66853	up	0.015618
ASNS	asparagine synthetase (glutamine-hydrolyzing)	1.66292	up	0.0146408
NDUFA4L2	NADH dehydrogenase (ubiquinone) 1 alpha subcomplex, 4-like 2	1.66255	up	2.14403e-14
ADAMTS14	ADAM metallopeptidase with thrombospondin type 1 motif, 14	1.65509	up	0.0363035
LAPTM5	lysosomal protein transmembrane 5	1.65321	up	0.0221998
YPEL1	yippee-like 1 (Drosophila)	1.65029	up	0.0282466
LOC100129484	uncharacterized LOC100129484	1.64813	up	7.04442e-18
CAPN3	calpain 3, (p94)	1.6437	up	0.00323654
LOC107985416		1.62926	up	0.0474515
ITGA2	integrin, alpha 2 (CD49B, alpha 2 subunit of VLA-2 receptor)	1.61567	up	2.5425e-24
SYTL3	synaptotagmin-like 3	1.61264	up	0.000244034
RADIL	Ras association and DIL domains	1.61127	up	0.0125057
ACPP	acid phosphatase, prostate	1.60513	up	2.67672e-21
IL33	interleukin 33	1.60273	up	0.027146
AKNAD1	AKNA domain containing 1	1.60031	up	0.000115161
NTSR1	neurotensin receptor 1 (high affinity)	1.59691	up	1.36098e-45
SPOCK1	sparc/osteonectin, cwcv and kazal-like domains proteoglycan (testican) 1	1.59669	up	0.00136804
BMP4	bone morphogenetic protein 4	1.59514	up	0.00303504
HIST1H3E	histone cluster 1, H3e	1.58817	up	0.0204376
WIPF3	WAS/WASL interacting protein family, member 3	1.58048	up	0.0125057
LSP1	lymphocyte-specific protein 1	1.57716	up	0.0366797
TTYH2	tweety family member 2	1.57703	up	0.0183216
ZNF425	zinc finger protein 425	1.57217	up	3.80619e-05
HIST1H4H	histone cluster 1, H4h	1.56668	up	6.46098e-05
TMEM105	transmembrane protein 105	1.56256	up	1.07069e-10
PNMA6A	paraneoplastic Ma antigen family member 6A	1.56014	up	0.0198301
LTBP2	latent transforming growth factor beta binding protein 2	1.55999	up	1.39779e-09
SPOCD1	SPOC domain containing 1	1.55717	up	1.18815e-07
ESPNL	espin-like	1.55669	up	0.0221875
FCMR	Fas apoptotic inhibitory molecule 3	1.55156	up	7.8105e-27
DHRS12	dehydrogenase/reductase (SDR family) member 12	1.54093	up	0.00026364
ITGAD	integrin, alpha D	1.5251	up	8.8587e-10
DUSP6	dual specificity phosphatase 6	1.52136	up	4.33256e-10
TMC8	transmembrane channel-like 8	1.51907	up	1.90248e-10
KCNK3	potassium channel, subfamily K, member 3	1.51517	up	2.7943e-18
SLC5A10	solute carrier family 5 (sodium/sugar cotransporter), member 10	1.51147	up	3.80743e-07
TENM2	teneurin transmembrane protein 2	1.51051	up	8.89446e-18
ELFN1	extracellular leucine-rich repeat and fibronectin type III domain containing 1	1.50717	up	1.66215e-11
ALOX5AP	arachidonate 5-lipoxygenase-activating protein	1.50277	up	0.0171394
PCDH1	protocadherin 1	1.50082	up	0.00080221
TTLL1	tubulin tyrosine ligase-like family, member 1	1.49883	up	7.2119e-07
FBP1	fructose-1,6-bisphosphatase 1	1.49308	up	0.0365628
BFSP1	beaded filament structural protein 1, filensin	1.48963	up	2.2182e-22
TLE6	transducin-like enhancer of split 6	1.48592	up	1.52882e-07
LOXL4	lysyl oxidase-like 4	1.48534	up	0.00071516
LOC105370579	uncharacterized LOC105370579	1.48493	up	0.000179891
HSD17B14	hydroxysteroid (17-beta) dehydrogenase 14	1.4831	up	3.58632e-07
APLN	apelin	1.4804	up	0.000344813
PCYOX1L	prenylcysteine oxidase 1 like	1.47343	up	5.3744e-11
TCTEX1D4	Tctex1 domain containing 4	1.47129	up	0.00688652
ZNF467	zinc finger protein 467	1.46504	up	7.05157e-07
ANK1	ankyrin 1, erythrocytic	1.46501	up	2.5425e-24
AGAP11	ankyrin repeat and GTPase domain Arf GTPase activating protein 11	1.46037	up	0.0149334
CDCP1	CUB domain containing protein 1	1.45708	up	2.51338e-32
LOC101927245	uncharacterized LOC101927245	1.45423	up	6.97542e-06
TNFRSF10D	tumor necrosis factor receptor superfamily, member 10d, decoy with truncated death domain	1.45102	up	4.13744e-32
RNH1	ribonuclease/angiogenin inhibitor 1	1.44967	up	4.61148e-06
DUSP4	dual specificity phosphatase 4	1.4486	up	1.25797e-49
ANKRD24	ankyrin repeat domain 24	1.44517	up	0.000332144
LOC105371921	uncharacterized LOC105371921	1.44472	up	0.000200755
LOC105372412	phospholipase A2 inhibitor and Ly6/PLAUR domain-containing protein-like	1.44124	up	0.0317388
CREB3L3	cAMP responsive element binding protein 3-like 3	1.43389	up	1.49289e-09
C17orf99	chromosome 17 open reading frame 99	1.42818	up	0.0348865
PCSK1	proprotein convertase subtilisin/kexin type 1	1.42644	up	2.24399e-26
SMCO2	single-pass membrane protein with coiled-coil domains 2	1.42442	up	0.0397397
TBX6	T-box 6	1.41829	up	0.0368264
RAD9B	RAD9 homolog B (S. pombe)	1.41642	up	0.00668014
RXFP4	relaxin/insulin-like family peptide receptor 4	1.41597	up	0.0392897
CREB3L1	cAMP responsive element binding protein 3-like 1	1.41145	up	0.00295953
DRICH1	aspartate-rich 1	1.4106	up	0.0349503
CDRT1	CMT1A duplicated region transcript 1	1.40801	up	0.00311994
PAEP	progestagen-associated endometrial protein	1.40349	up	1.73143e-05
TPRG1L	tumor protein p63 regulated 1-like	1.40118	up	2.42035e-39
VIT	vitrin	1.39881	up	3.03868e-21
TBC1D8	TBC1 domain family, member 8 (with GRAM domain)	1.39862	up	6.57717e-38
SULF1	sulfatase 1	1.39553	up	1.24742e-07
TNFSF15	tumor necrosis factor (ligand) superfamily, member 15	1.37973	up	1.59116e-07
GJC2	gap junction protein, gamma 2, 47kDa	1.37862	up	7.0897e-10
LYPD1	LY6/PLAUR domain containing 1	1.37241	up	0.000192845
CARF	calcium responsive transcription factor	1.37138	up	0.0126947
PLEK2	pleckstrin 2	1.37131	up	1.07394e-31
AKR1B10	aldo-keto reductase family 1, member B10 (aldose reductase)	1.36971	up	1.44617e-08
SPX	spexin hormone	1.3691	up	0.000710021
HIST1H2AE	histone cluster 1, H2ae	1.36803	up	2.86794e-12
LOC107986035		1.36702	up	0.000454878
EN2	engrailed homeobox 2	1.36641	up	0.00406751
ZCWPW1	zinc finger, CW type with PWWP domain 1	1.36629	up	1.67877e-06
DNAAF1	dynein, axonemal, assembly factor 1	1.36224	up	0.0128279
LYRM9	LYR motif containing 9	1.3602	up	6.02707e-13
HIST1H2BO	histone cluster 1, H2bo	1.35365	up	1.06284e-09
CYSRT1	cysteine-rich tail protein 1	1.35274	up	1.86479e-25
CACNA1C	calcium channel, voltage-dependent, L type, alpha 1C subunit	1.34274	up	7.19057e-05
LOC107986596		1.33834	up	0.000438137
TMEM55A	transmembrane protein 55A	1.3373	up	3.66031e-10
ISG20	interferon stimulated exonuclease gene 20kDa	1.33336	up	1.33585e-16
HIST1H2AI	histone cluster 1, H2ai	1.33108	up	1.34759e-06
PHGDH	phosphoglycerate dehydrogenase	1.32967	up	0.00129661
P2RX4	purinergic receptor P2X, ligand-gated ion channel, 4	1.32771	up	8.03903e-17
PHKG1	phosphorylase kinase, gamma 1 (muscle)	1.32627	up	0.0427144
DNAH1	dynein, axonemal, heavy chain 1	1.32239	up	5.10491e-06
MYL5	myosin, light chain 5, regulatory	1.32077	up	1.16854e-08
HIST1H4C	histone cluster 1, H4c	1.31256	up	0.0322373
NOV	nephroblastoma overexpressed	1.29896	up	3.22181e-33
WNK4	WNK lysine deficient protein kinase 4	1.29867	up	0.000146735
OAF	OAF homolog (Drosophila)	1.2977	up	4.60948e-20
IFITM10	interferon induced transmembrane protein 10	1.29435	up	3.08586e-05
ETV5	ets variant 5	1.29068	up	4.85124e-17
ECM1	extracellular matrix protein 1	1.28941	up	1.0699e-27
CASKIN1	CASK interacting protein 1	1.28894	up	6.94444e-05
ALDH1L2	aldehyde dehydrogenase 1 family, member L2	1.28835	up	3.90531e-12
CTSD	cathepsin D	1.28607	up	1.10166e-34
MEGF6	multiple EGF-like-domains 6	1.28503	up	2.81551e-32
MOGAT3	monoacylglycerol O-acyltransferase 3	1.28502	up	0.0432489
SBK3	SH3 domain binding kinase family, member 3	1.28254	up	5.21708e-08
NT5DC3	5'-nucleotidase domain containing 3	1.27907	up	4.7414e-14
C2orf72	chromosome 2 open reading frame 72	1.2783	up	0.00459594
ACVRL1	activin A receptor type II-like 1	1.27701	up	0.00138241
SEL1L3	sel-1 suppressor of lin-12-like 3 (C. elegans)	1.27618	up	4.52883e-35
KRBA2	KRAB-A domain containing 2	1.2739	up	9.783e-06
ZGLP1	zinc finger, GATA-like protein 1	1.27302	up	0.00115638
PTPRR	protein tyrosine phosphatase, receptor type, R	1.2618	up	4.0068e-10
CUTA	cutA divalent cation tolerance homolog (E. coli)	1.24922	up	0.0260355
STC2	stanniocalcin 2	1.24713	up	0.00101099
ABLIM3	actin binding LIM protein family, member 3	1.24671	up	2.64687e-22
HIST1H2BG	histone cluster 1, H2bg	1.24634	up	6.72192e-06
ITGA3	integrin, alpha 3 (antigen CD49C, alpha 3 subunit of VLA-3 receptor)	1.24556	up	2.74353e-27
IL17RE	interleukin 17 receptor E	1.24415	up	0.00160553
NAT16	N-acetyltransferase 16 (GCN5-related, putative)	1.24044	up	0.0077574
FICD	FIC domain containing	1.23824	up	2.19774e-09
ERMP1	endoplasmic reticulum metallopeptidase 1	1.23617	up	4.32615e-17
LEKR1	leucine, glutamate and lysine rich 1	1.23345	up	0.00248719
CTSC	cathepsin C	1.23203	up	1.25516e-16
KIAA0319	KIAA0319	1.23167	up	1.31444e-06
PRNP	prion protein	1.23131	up	5.93863e-23
KCNN1	potassium intermediate/small conductance calcium-activated channel, subfamily N, member 1	1.23129	up	0.0277088
COL17A1	collagen, type XVII, alpha 1	1.22848	up	1.42003e-14
DEPTOR	DEP domain containing MTOR-interacting protein	1.22809	up	4.39175e-09
FOSL1	FOS-like antigen 1	1.22457	up	8.27493e-25
NRG2	neuregulin 2	1.22428	up	0.0323958
LGALS9C	lectin, galactoside-binding, soluble, 9C	1.21991	up	0.0158327
HIST1H2AM	histone cluster 1, H2am	1.21833	up	3.47393e-05
HEATR4	HEAT repeat containing 4	1.21804	up	0.0409759
PCDH7	protocadherin 7	1.21786	up	2.96252e-17
PKD1L2	polycystic kidney disease 1-like 2 (gene/pseudogene)	1.21356	up	3.80508e-05
HIST1H2AG	histone cluster 1, H2ag	1.21265	up	8.97818e-10
TFPI2	tissue factor pathway inhibitor 2	1.21101	up	3.11501e-19
FOLR1	folate receptor 1 (adult)	1.21071	up	1.34433e-31
HOXA7	homeobox A7	1.2086	up	5.99702e-13
PLEKHB2	pleckstrin homology domain containing, family B (evectins) member 2	1.20846	up	2.47701e-33
VTCN1	V-set domain containing T cell activation inhibitor 1	1.20709	up	0.0042945
KCNJ12	potassium inwardly-rectifying channel, subfamily J, member 12	1.20706	up	2.24019e-19
ADPRHL1	ADP-ribosylhydrolase like 1	1.20598	up	1.75857e-16
HIST1H4K	histone cluster 1, H4k	1.2044	up	0.0304849
LURAP1L	leucine rich adaptor protein 1-like	1.20134	up	8.52718e-05
IDNK	idnK, gluconokinase homolog (E. coli)	1.20118	up	4.35673e-09
FGFBP3	fibroblast growth factor binding protein 3	1.19996	up	0.000211737
DCBLD2	discoidin, CUB and LCCL domain containing 2	1.19972	up	2.17674e-12
TMEM158	transmembrane protein 158 (gene/pseudogene)	1.19802	up	0.000936513
SCN1B	sodium channel, voltage-gated, type I, beta subunit	1.19694	up	9.54273e-11
SH3TC2	SH3 domain and tetratricopeptide repeats 2	1.19175	up	4.7653e-06
NUPR1	nuclear protein, transcriptional regulator, 1	1.19126	up	0.028921
ITPKB	inositol-trisphosphate 3-kinase B	1.19013	up	2.24027e-25
ANGPTL4	angiopoietin-like 4	1.18884	up	1.8814e-11
SULT1A2	sulfotransferase family, cytosolic, 1A, phenol-preferring, member 2	1.18665	up	5.62756e-12
KIAA0040	KIAA0040	1.18612	up	3.09292e-23
TRNP1	TMF1-regulated nuclear protein 1	1.18608	up	5.98595e-20
LTF	lactotransferrin	1.18533	up	0.0110164
C6orf1	chromosome 6 open reading frame 1	1.18391	up	6.8267e-19
ABCC3	ATP-binding cassette, sub-family C (CFTR/MRP), member 3	1.18226	up	5.90187e-24
SHC2	SHC (Src homology 2 domain containing) transforming protein 2	1.18105	up	7.52947e-06
BEST3	bestrophin 3	1.18071	up	0.00341149
CEACAM19	carcinoembryonic antigen-related cell adhesion molecule 19	1.17981	up	9.93325e-06
ADHFE1	alcohol dehydrogenase, iron containing, 1	1.17742	up	0.0241168
RGS14	regulator of G-protein signaling 14	1.17423	up	3.35703e-07
ARSG	arylsulfatase G	1.16992	up	4.57793e-19
AOC3	amine oxidase, copper containing 3	1.16979	up	0.00242785
AOC2	amine oxidase, copper containing 2 (retina-specific)	1.16612	up	1.64018e-05
JUN	jun proto-oncogene	1.16495	up	6.25861e-22
GPNMB	glycoprotein (transmembrane) nmb	1.16357	up	2.39522e-24
ISG15	ISG15 ubiquitin-like modifier	1.15839	up	8.71985e-25
C10orf11	chromosome 10 open reading frame 11	1.15743	up	1.41771e-10
U2AF1L5	splicing factor U2AF 35 kDa subunit-like	1.15659	up	0.0256419
SVEP1	sushi, von Willebrand factor type A, EGF and pentraxin domain containing 1	1.15496	up	4.78759e-27
AARS	alanyl-tRNA synthetase	1.14874	up	6.86944e-09
HIST1H2AC	histone cluster 1, H2ac	1.14394	up	1.31837e-21
ACRC	acidic repeat containing	1.14107	up	0.00728106
CLIP3	CAP-GLY domain containing linker protein 3	1.13836	up	0.033271
ARL4C	ADP-ribosylation factor-like 4C	1.13799	up	7.65517e-07
GNPDA1	glucosamine-6-phosphate deaminase 1	1.13768	up	3.22181e-33
TRIOBP	TRIO and F-actin binding protein	1.13666	up	7.71633e-20
NPAS1	neuronal PAS domain protein 1	1.13569	up	0.00304725
MAP3K12	mitogen-activated protein kinase kinase kinase 12	1.1341	up	3.54379e-11
HOXA5	homeobox A5	1.13366	up	0.000230764
LRIG1	leucine-rich repeats and immunoglobulin-like domains 1	1.13298	up	2.20459e-11
EVPL	envoplakin	1.13193	up	1.06218e-31
PRR22	proline rich 22	1.13159	up	0.000677256
HMGA2	high mobility group AT-hook 2	1.13113	up	1.86536e-05
ARID3A	AT rich interactive domain 3A (BRIGHT-like)	1.13007	up	5.41571e-17
ORAI3	ORAI calcium release-activated calcium modulator 3	1.1274	up	7.35206e-15
CAPS	calcyphosine	1.12573	up	0.00165839
EFHC2	EF-hand domain (C-terminal) containing 2	1.11656	up	0.00361326
TIMP4	TIMP metallopeptidase inhibitor 4	1.11624	up	1.79426e-11
SPOCK2	sparc/osteonectin, cwcv and kazal-like domains proteoglycan (testican) 2	1.11397	up	4.69521e-10
TSPAN10	tetraspanin 10	1.11167	up	5.24643e-12
DCST2	DC-STAMP domain containing 2	1.1109	up	0.000605497
NCF2	neutrophil cytosolic factor 2	1.11073	up	9.09529e-07
PTPRM	protein tyrosine phosphatase, receptor type, M	1.1093	up	2.50115e-29
PEX11G	peroxisomal biogenesis factor 11 gamma	1.10891	up	9.48756e-05
TMEM198	transmembrane protein 198	1.10888	up	0.0369292
SECTM1	secreted and transmembrane 1	1.09434	up	1.34113e-07
SLC43A1	solute carrier family 43 (amino acid system L transporter), member 1	1.08989	up	4.69975e-05
TINAGL1	tubulointerstitial nephritis antigen-like 1	1.08918	up	3.81166e-17
SMIM4	small integral membrane protein 4	1.08758	up	2.13532e-09
PIWIL2	piwi-like RNA-mediated gene silencing 2	1.08683	up	3.21108e-05
MB	myoglobin	1.08666	up	2.02485e-07
SGSM1	small G protein signaling modulator 1	1.08415	up	4.29513e-06
DLX1	distal-less homeobox 1	1.08388	up	2.48464e-08
CBLN3	cerebellin 3 precursor	1.08074	up	0.00234118
LOC107984590		1.07872	up	8.00547e-05
LONP1	lon peptidase 1, mitochondrial	1.07799	up	3.68348e-14
C17orf58	chromosome 17 open reading frame 58	1.07748	up	7.24315e-06
CSF1	colony stimulating factor 1 (macrophage)	1.07528	up	1.01023e-20
HIST1H2BC	histone cluster 1, H2bc	1.07464	up	0.00032346
KLHL30	kelch-like family member 30	1.07423	up	7.87671e-07
RBCK1	RanBP-type and C3HC4-type zinc finger containing 1	1.07119	up	7.74231e-15
CYP3A5	cytochrome P450, family 3, subfamily A, polypeptide 5	1.07053	up	5.97454e-13
GRN	granulin	1.07023	up	3.82775e-28
ZNF837	zinc finger protein 837	1.06756	up	0.0393013
GAGE12J	G antigen 12J	1.06577	up	0.02338
GTF2IRD2	GTF2I repeat domain containing 2	1.0638	up	0.00310708
HIST1H3G	histone cluster 1, H3g	1.06151	up	1.08321e-05
ERLIN2	ER lipid raft associated 2	1.06018	up	2.39403e-21
PHLDA1	pleckstrin homology-like domain, family A, member 1	1.05915	up	3.07422e-22
ICAM5	intercellular adhesion molecule 5, telencephalin	1.05765	up	4.02252e-07
ESAM	endothelial cell adhesion molecule	1.05756	up	8.07645e-21
SP9	Sp9 transcription factor	1.05615	up	0.0127084
GSTO2	glutathione S-transferase omega 2	1.05428	up	0.00356183
KRT86	keratin 86, type II	1.05355	up	8.08207e-06
MSRA	methionine sulfoxide reductase A	1.05218	up	3.19621e-05
ADAM8	ADAM metallopeptidase domain 8	1.0496	up	0.0237433
SMIM5	small integral membrane protein 5	1.0491	up	0.00375032
IL15RA	interleukin 15 receptor, alpha	1.04721	up	1.40311e-15
SLC25A45	solute carrier family 25, member 45	1.04627	up	8.35978e-15
VIPR1	vasoactive intestinal peptide receptor 1	1.04614	up	0.0317627
SCARF2	scavenger receptor class F, member 2	1.04567	up	0.000278832
PLIN2	perilipin 2	1.04468	up	2.85896e-15
AJAP1	adherens junctions associated protein 1	1.0445	up	0.00135004
CT83	cancer/testis antigen 83	1.04278	up	4.34277e-10
VASH1	vasohibin 1	1.04188	up	0.00128917
KCNJ14	potassium inwardly-rectifying channel, subfamily J, member 14	1.04006	up	0.00143682
CLEC2D	C-type lectin domain family 2, member D	1.03986	up	0.0457378
CBX7	chromobox homolog 7	1.03959	up	8.64389e-10
TXNIP	thioredoxin interacting protein	1.03825	up	0.0203076
HAP1	huntingtin-associated protein 1	1.03617	up	4.35058e-07
CCND1	cyclin D1	1.03612	up	3.21773e-19
FJX1	four jointed box 1 (Drosophila)	1.03595	up	1.22067e-07
HIST1H1C	histone cluster 1, H1c	1.03562	up	5.44696e-18
GAA	glucosidase, alpha; acid	1.03391	up	3.94961e-17
SHB	Src homology 2 domain containing adaptor protein B	1.03104	up	3.06558e-15
MST1	macrophage stimulating 1 (hepatocyte growth factor-like)	1.02961	up	0.0253986
STK32A	serine/threonine kinase 32A	1.02947	up	0.00115942
CA9	carbonic anhydrase IX	1.02886	up	3.67058e-09
MEGF8	multiple EGF-like-domains 8	1.0251	up	3.20904e-21
DMD	dystrophin	1.02269	up	1.08058e-23
AMZ1	archaelysin family metallopeptidase 1	1.02269	up	0.000772184
SPRY2	sprouty homolog 2 (Drosophila)	1.02206	up	1.03459e-08
NWD1	NACHT and WD repeat domain containing 1	1.0204	up	2.37457e-07
SH2D6	SH2 domain containing 6	1.01792	up	2.31372e-05
CGN	cingulin	1.01756	up	0.000886063
SHH	sonic hedgehog	1.01687	up	0.0220799
MDGA1	MAM domain containing glycosylphosphatidylinositol anchor 1	1.01522	up	3.98583e-07
DDIT3	DNA-damage-inducible transcript 3	1.01107	up	1.01243e-05
DISP3	patched domain containing 2	1.00998	up	0.0173956
SNCG	synuclein, gamma (breast cancer-specific protein 1)	1.00884	up	1.53393e-05
RASA4	RAS p21 protein activator 4	1.00802	up	0.0284172
SLC22A18	solute carrier family 22, member 18	1.0072	up	7.06514e-13
SDSL	serine dehydratase-like	1.00707	up	1.9271e-07
PPP1R15A	protein phosphatase 1, regulatory subunit 15A	1.00707	up	4.69064e-15
NACAD	NAC alpha domain containing	1.007	up	0.000108927
WFIKKN1	WAP, follistatin/kazal, immunoglobulin, kunitz and netrin domain containing 1	1.00669	up	1.41909e-06
TGFBR2	transforming growth factor, beta receptor II (70/80kDa)	1.00523	up	1.40017e-18
AREG	amphiregulin	1.0038	up	1.01945e-07
DUSP19	dual specificity phosphatase 19	-1.00031	down	0.0366556
MYT1L	myelin transcription factor 1-like	-1.00033	down	0.000990499
RNF24	ring finger protein 24	-1.00105	down	1.84747e-13
GDI1	GDP dissociation inhibitor 1	-1.00124	down	7.36809e-15
NAT1	N-acetyltransferase 1 (arylamine N-acetyltransferase)	-1.00142	down	4.46289e-05
GOLPH3	golgi phosphoprotein 3 (coat-protein)	-1.00146	down	2.21455e-22
ZBTB10	zinc finger and BTB domain containing 10	-1.00147	down	2.75547e-05
SRI	sorcin	-1.00169	down	5.09881e-18
CAPN5	calpain 5	-1.00188	down	0.000155524
SENP7	SUMO1/sentrin specific peptidase 7	-1.00286	down	0.00595345
DSC2	desmocollin 2	-1.00317	down	1.53459e-07
KHDRBS3	KH domain containing, RNA binding, signal transduction associated 3	-1.0037	down	0.00174919
BMP2K	BMP2 inducible kinase	-1.0037	down	0.000102293
N4BP2L2	NEDD4 binding protein 2-like 2	-1.00371	down	1.72867e-06
NEDD9	neural precursor cell expressed, developmentally down-regulated 9	-1.00424	down	8.39115e-07
POC1B-GALNT4	POC1B-GALNT4 readthrough	-1.00449	down	0.008071
RASSF3	Ras association (RalGDS/AF-6) domain family member 3	-1.00516	down	1.27744e-11
MYH14	myosin, heavy chain 14, non-muscle	-1.0054	down	4.75291e-08
OLFML2A	olfactomedin-like 2A	-1.0061	down	3.26681e-28
CHORDC1	cysteine and histidine-rich domain (CHORD) containing 1	-1.00649	down	4.55732e-06
RAD54B	RAD54 homolog B (S. cerevisiae)	-1.00823	down	9.81478e-05
FAM117B	family with sequence similarity 117, member B	-1.00825	down	2.48418e-08
TGFB2	transforming growth factor, beta 2	-1.0099	down	7.98918e-05
HSPE1	heat shock 10kDa protein 1	-1.0102	down	0.00488973
PRPF4B	pre-mRNA processing factor 4B	-1.01062	down	7.43669e-05
STK17A	serine/threonine kinase 17a	-1.01104	down	1.04772e-06
ANK3	ankyrin 3, node of Ranvier (ankyrin G)	-1.01109	down	2.86776e-10
DSCC1	DNA replication and sister chromatid cohesion 1	-1.01214	down	3.37555e-06
ADAMTS5	ADAM metallopeptidase with thrombospondin type 1 motif, 5	-1.01224	down	1.2134e-09
CP	ceruloplasmin (ferroxidase)	-1.01269	down	0.00346171
TMEM170B	transmembrane protein 170B	-1.01323	down	0.033794
ELOVL3	ELOVL fatty acid elongase 3	-1.01349	down	0.000131773
ZNF845	zinc finger protein 845	-1.01508	down	0.0275726
MITF	microphthalmia-associated transcription factor	-1.01536	down	1.27554e-07
KIAA1958	KIAA1958	-1.01546	down	4.91921e-08
GALNT2	polypeptide N-acetylgalactosaminyltransferase 2	-1.01649	down	7.92321e-27
USP15	ubiquitin specific peptidase 15	-1.01695	down	3.94901e-05
SLC25A46	solute carrier family 25, member 46	-1.01728	down	4.39586e-05
ERBIN	erbb2 interacting protein	-1.01762	down	1.41258e-07
TEAD1	TEA domain family member 1 (SV40 transcriptional enhancer factor)	-1.01778	down	9.50933e-10
OLFM1	olfactomedin 1	-1.01781	down	7.0313e-22
GFM1	G elongation factor, mitochondrial 1	-1.01834	down	4.30691e-13
RAB8B	RAB8B, member RAS oncogene family	-1.01836	down	4.81308e-05
C8orf33	chromosome 8 open reading frame 33	-1.01937	down	2.37744e-15
SNAPC1	small nuclear RNA activating complex, polypeptide 1, 43kDa	-1.01993	down	1.39759e-05
EPT1	ethanolaminephosphotransferase 1 (CDP-ethanolamine-specific)	-1.02018	down	1.22651e-08
PIK3C2A	phosphatidylinositol-4-phosphate 3-kinase, catalytic subunit type 2 alpha	-1.02027	down	8.30833e-06
TNFAIP1	tumor necrosis factor, alpha-induced protein 1 (endothelial)	-1.02061	down	1.58878e-19
BARD1	BRCA1 associated RING domain 1	-1.0209	down	3.84126e-05
C1orf27	chromosome 1 open reading frame 27	-1.02121	down	2.45585e-05
USP8	ubiquitin specific peptidase 8	-1.02168	down	3.24338e-07
ANKRD36C	ankyrin repeat domain 36C	-1.02236	down	0.00540113
SLC36A4	solute carrier family 36 (proton/amino acid symporter), member 4	-1.02263	down	1.37412e-07
SACS	sacsin molecular chaperone	-1.02274	down	0.00017441
PPP2R3A	protein phosphatase 2, regulatory subunit B'', alpha	-1.02365	down	0.000335369
DENND4A	DENN/MADD domain containing 4A	-1.02487	down	5.48401e-07
HTR1D	5-hydroxytryptamine (serotonin) receptor 1D, G protein-coupled	-1.02954	down	0.000501631
IMPA1	inositol(myo)-1(or 4)-monophosphatase 1	-1.03016	down	2.25037e-06
KIAA0586	KIAA0586	-1.03029	down	4.69857e-06
TBX3	T-box 3	-1.03034	down	7.27096e-15
SRPK3	SRSF protein kinase 3	-1.03108	down	0.00130072
RANBP2	RAN binding protein 2	-1.03124	down	0.013493
ARSB	arylsulfatase B	-1.03126	down	5.84689e-18
OMA1	OMA1 zinc metallopeptidase	-1.03147	down	2.06366e-07
RAPH1	Ras association (RalGDS/AF-6) and pleckstrin homology domains 1	-1.03149	down	7.41689e-12
RAD50	RAD50 homolog (S. cerevisiae)	-1.03195	down	3.46857e-10
LDLRAD4	low density lipoprotein receptor class A domain containing 4	-1.03209	down	0.0189689
NECTIN3		-1.03268	down	1.45277e-06
IFT81	intraflagellar transport 81	-1.03282	down	6.02624e-06
CANT1	calcium activated nucleotidase 1	-1.03287	down	1.27551e-19
MALT1	mucosa associated lymphoid tissue lymphoma translocation gene 1	-1.0329	down	1.47725e-09
SORBS1	sorbin and SH3 domain containing 1	-1.03423	down	7.89329e-12
TMEM150A	transmembrane protein 150A	-1.03635	down	6.35436e-06
CUL4B	cullin 4B	-1.03697	down	5.73228e-06
REL	v-rel avian reticuloendotheliosis viral oncogene homolog	-1.03733	down	0.00041139
KIF3A	kinesin family member 3A	-1.03833	down	0.00335172
NDFIP1	Nedd4 family interacting protein 1	-1.03859	down	7.79381e-27
EEA1	early endosome antigen 1	-1.03902	down	0.00103988
NEMF	nuclear export mediator factor	-1.03944	down	9.45596e-05
PALLD	palladin, cytoskeletal associated protein	-1.04044	down	9.47044e-17
MIER1	mesoderm induction early response 1, transcriptional regulator	-1.04175	down	3.5983e-06
ARHGAP29	Rho GTPase activating protein 29	-1.04208	down	1.26081e-06
DLGAP5	discs, large (Drosophila) homolog-associated protein 5	-1.04227	down	4.40016e-05
GLTPD2	glycolipid transfer protein domain containing 2	-1.04377	down	0.00288939
CHFR	checkpoint with forkhead and ring finger domains, E3 ubiquitin protein ligase	-1.044	down	4.58153e-06
VRK2	vaccinia related kinase 2	-1.04411	down	7.17285e-07
IL6ST	interleukin 6 signal transducer	-1.04459	down	8.10671e-06
TPMT	thiopurine S-methyltransferase	-1.04519	down	7.69934e-13
CHMP2B	charged multivesicular body protein 2B	-1.0457	down	1.32701e-06
CPEB2	cytoplasmic polyadenylation element binding protein 2	-1.0459	down	3.47699e-08
MCCC2	methylcrotonoyl-CoA carboxylase 2 (beta)	-1.04605	down	1.10275e-27
FOXN1	forkhead box N1	-1.04792	down	3.69179e-14
CCDC112	coiled-coil domain containing 112	-1.04845	down	0.000250602
SNAP23	synaptosomal-associated protein, 23kDa	-1.04852	down	5.44406e-17
CHD9	chromodomain helicase DNA binding protein 9	-1.0489	down	5.30461e-05
NIPBL	Nipped-B homolog (Drosophila)	-1.04938	down	1.01729e-07
TBC1D23	TBC1 domain family, member 23	-1.05	down	3.39493e-05
TMEM64	transmembrane protein 64	-1.05	down	6.36807e-05
SOS2	son of sevenless homolog 2 (Drosophila)	-1.05066	down	7.64727e-05
PARPBP	PARP1 binding protein	-1.05068	down	1.501e-05
FASTKD2	FAST kinase domains 2	-1.05144	down	4.16449e-05
CETN3	centrin, EF-hand protein, 3	-1.05227	down	0.000627172
CREB3L2	cAMP responsive element binding protein 3-like 2	-1.05235	down	1.82407e-19
CCNE2	cyclin E2	-1.05251	down	8.31949e-06
NPNT	nephronectin	-1.05262	down	4.7995e-18
FER	fer (fps/fes related) tyrosine kinase	-1.05307	down	1.54231e-05
MMS22L	MMS22-like, DNA repair protein	-1.05354	down	6.82594e-06
PDK4	pyruvate dehydrogenase kinase, isozyme 4	-1.05453	down	9.30311e-08
FANCB	Fanconi anemia, complementation group B	-1.05646	down	0.0054387
MEMO1	Methylation modifier for class I HLA	-1.05677	down	9.40166e-13
RAB30	RAB30, member RAS oncogene family	-1.05695	down	1.92545e-09
ZCCHC10	zinc finger, CCHC domain containing 10	-1.05704	down	4.67848e-06
FOXN2	forkhead box N2	-1.05724	down	0.00121133
MPHOSPH6	M-phase phosphoprotein 6	-1.05751	down	2.9466e-06
ATP9B	ATPase, class II, type 9B	-1.06038	down	4.51145e-09
SCAF11	SR-related CTD-associated factor 11	-1.06078	down	8.41815e-08
PCYOX1	prenylcysteine oxidase 1	-1.06231	down	2.00004e-19
MARC1	mitochondrial amidoxime reducing component 1	-1.06279	down	1.38877e-29
STAG2	stromal antigen 2	-1.06283	down	6.74531e-07
CRB2	crumbs family member 2	-1.06525	down	2.81127e-05
CTH	cystathionine gamma-lyase	-1.06625	down	9.47124e-18
MYL9	myosin, light chain 9, regulatory	-1.06659	down	9.7848e-22
USO1	USO1 vesicle transport factor	-1.06794	down	3.94479e-08
FAM189A2	family with sequence similarity 189, member A2	-1.0683	down	0.00296849
CD320	CD320 molecule	-1.0692	down	2.98685e-12
NBN	nibrin	-1.06963	down	1.56541e-05
SNAI2	snail family zinc finger 2	-1.06966	down	1.11758e-09
TOP2B	topoisomerase (DNA) II beta 180kDa	-1.07022	down	7.70295e-07
FAM175A	family with sequence similarity 175, member A	-1.07029	down	0.000438515
LARP4	La ribonucleoprotein domain family, member 4	-1.07108	down	4.9926e-06
EIF1AX	eukaryotic translation initiation factor 1A, X-linked	-1.0731	down	6.95947e-07
OPA1	optic atrophy 1 (autosomal dominant)	-1.07332	down	4.81557e-07
SNX14	sorting nexin 14	-1.07351	down	7.0885e-08
SCOC	short coiled-coil protein	-1.07363	down	0.000872394
RASGRP3	RAS guanyl releasing protein 3 (calcium and DAG-regulated)	-1.07473	down	9.32983e-05
ARID4B	AT rich interactive domain 4B (RBP1-like)	-1.07508	down	1.18828e-06
USP53	ubiquitin specific peptidase 53	-1.07526	down	1.31466e-06
FAT4	FAT atypical cadherin 4	-1.07765	down	1.63824e-05
ARL6	ADP-ribosylation factor-like 6	-1.07816	down	0.00257545
LTN1	listerin E3 ubiquitin protein ligase 1	-1.07893	down	6.56689e-05
ZNF714	zinc finger protein 714	-1.08014	down	0.000190206
EEF1E1	eukaryotic translation elongation factor 1 epsilon 1	-1.08037	down	5.44031e-05
UBAP1	ubiquitin associated protein 1	-1.08278	down	2.69303e-17
CFAP97	cilia and flagella associated protein 97	-1.08323	down	1.28849e-06
ARHGAP28	Rho GTPase activating protein 28	-1.08324	down	0.000660746
PIP5K1B	phosphatidylinositol-4-phosphate 5-kinase, type I, beta	-1.08336	down	0.000411344
STX5	syntaxin 5	-1.08399	down	7.41983e-13
ALCAM	activated leukocyte cell adhesion molecule	-1.084	down	8.65796e-07
LATS1	large tumor suppressor kinase 1	-1.0853	down	1.01865e-06
ANO6	anoctamin 6	-1.08539	down	2.54118e-25
PFDN4	prefoldin subunit 4	-1.08555	down	8.46377e-12
PERM1	PPARGC1 and ESRR induced regulator, muscle 1	-1.08561	down	1.83426e-06
IDE	insulin-degrading enzyme	-1.08729	down	3.06611e-08
HNF4A	hepatocyte nuclear factor 4, alpha	-1.08791	down	2.5707e-09
ADRB2	adrenoceptor beta 2, surface	-1.08808	down	0.0333185
CLSPN	claspin	-1.08834	down	1.61281e-11
FAM122B	family with sequence similarity 122B	-1.08998	down	1.82533e-13
IKZF4	IKAROS family zinc finger 4 (Eos)	-1.091	down	7.94326e-07
SHOC2	soc-2 suppressor of clear homolog (C. elegans)	-1.09118	down	8.06251e-09
PBXIP1	pre-B-cell leukemia homeobox interacting protein 1	-1.09131	down	1.57215e-13
TSHZ2	teashirt zinc finger homeobox 2	-1.09444	down	1.03911e-17
APAF1	apoptotic peptidase activating factor 1	-1.09466	down	2.39307e-07
ACADM	acyl-CoA dehydrogenase, C-4 to C-12 straight chain	-1.09524	down	5.07037e-07
MFAP3	microfibrillar-associated protein 3	-1.09543	down	3.43934e-13
DEK	DEK proto-oncogene	-1.09545	down	1.9265e-07
AASDHPPT	aminoadipate-semialdehyde dehydrogenase-phosphopantetheinyl transferase	-1.09564	down	1.46538e-06
TRAF1	TNF receptor-associated factor 1	-1.09652	down	0.000634353
CARNMT1	chromosome 9 open reading frame 41	-1.09733	down	2.22205e-07
NFYB	nuclear transcription factor Y, beta	-1.09776	down	6.57862e-07
TNPO1	transportin 1	-1.098	down	2.01534e-12
EIF5B	eukaryotic translation initiation factor 5B	-1.10192	down	7.36352e-08
EXOC5	exocyst complex component 5	-1.1027	down	0.0240212
ATP6V0B	ATPase, H+ transporting, lysosomal 21kDa, V0 subunit b	-1.1031	down	2.27246e-15
METTL14	methyltransferase like 14	-1.10312	down	4.23493e-05
UEVLD	UEV and lactate/malate dehyrogenase domains	-1.10458	down	6.04775e-09
ZNF354A	zinc finger protein 354A	-1.10472	down	0.000705191
KIF11	kinesin family member 11	-1.10544	down	9.58125e-07
SLC2A13	solute carrier family 2 (facilitated glucose transporter), member 13	-1.10545	down	6.75323e-09
CEP290	centrosomal protein 290kDa	-1.10626	down	5.87906e-05
CRYBG3	beta-gamma crystallin domain containing 3	-1.10644	down	7.9645e-06
CAB39L	calcium binding protein 39-like	-1.10702	down	4.30943e-06
ABCD3	ATP-binding cassette, sub-family D (ALD), member 3	-1.10765	down	3.51153e-07
DNM1L	dynamin 1-like	-1.10877	down	3.72098e-09
HEATR5A	HEAT repeat containing 5A	-1.10888	down	1.46374e-15
PPP2R3C	protein phosphatase 2, regulatory subunit B'', gamma	-1.10948	down	5.20367e-05
FAM217B	family with sequence similarity 217, member B	-1.1096	down	4.51407e-08
CENPK	centromere protein K	-1.10981	down	2.64728e-05
USP47	ubiquitin specific peptidase 47	-1.11045	down	1.1601e-07
CHST13	carbohydrate (chondroitin 4) sulfotransferase 13	-1.11058	down	5.896e-14
KIF21A	kinesin family member 21A	-1.11175	down	1.85465e-08
TBC1D15	TBC1 domain family, member 15	-1.11195	down	1.46502e-08
FASTKD1	FAST kinase domains 1	-1.11257	down	6.24587e-08
CPQ	carboxypeptidase Q	-1.11351	down	0.00791063
ARF4	ADP-ribosylation factor 4	-1.11357	down	7.55604e-17
CNNM2	cyclin and CBS domain divalent metal cation transport mediator 2	-1.11457	down	7.91178e-26
STARD3NL	STARD3 N-terminal like	-1.11515	down	3.303e-17
HSP90AA1	heat shock protein 90kDa alpha (cytosolic), class A member 1	-1.11656	down	0.00402894
INTS8	integrator complex subunit 8	-1.11662	down	1.80353e-11
NARF	nuclear prelamin A recognition factor	-1.1177	down	1.28312e-17
TXNDC16	thioredoxin domain containing 16	-1.11777	down	7.09906e-05
WIPI1	WD repeat domain, phosphoinositide interacting 1	-1.11803	down	3.63292e-19
TMEM104	transmembrane protein 104	-1.11843	down	1.40447e-12
GCLM	glutamate-cysteine ligase, modifier subunit	-1.11881	down	4.0485e-12
BBS10	Bardet-Biedl syndrome 10	-1.11987	down	6.70837e-06
COG5	component of oligomeric golgi complex 5	-1.12113	down	1.49023e-15
MVK	mevalonate kinase	-1.12243	down	1.6348e-22
ASCC3	activating signal cointegrator 1 complex subunit 3	-1.12391	down	1.74051e-10
ZNF800	zinc finger protein 800	-1.12408	down	1.12121e-06
REV3L	REV3-like, polymerase (DNA directed), zeta, catalytic subunit	-1.12503	down	1.18695e-05
SSB	Sjogren syndrome antigen B (autoantigen La)	-1.1258	down	3.64046e-08
NRIP1	nuclear receptor interacting protein 1	-1.12675	down	9.7099e-06
KIF18A	kinesin family member 18A	-1.12777	down	2.37317e-06
MTMR10	myotubularin related protein 10	-1.12798	down	0.00246442
CD83	CD83 molecule	-1.13015	down	8.02824e-30
STK17B	serine/threonine kinase 17b	-1.13096	down	7.21815e-05
SPTSSA	serine palmitoyltransferase, small subunit A	-1.1318	down	8.15795e-08
TJP1	tight junction protein 1	-1.13212	down	0.0164065
AP4E1	adaptor-related protein complex 4, epsilon 1 subunit	-1.13237	down	6.40945e-07
FUBP1	far upstream element (FUSE) binding protein 1	-1.13293	down	1.47055e-19
RDX	radixin	-1.13389	down	1.86808e-07
PPA2	pyrophosphatase (inorganic) 2	-1.13396	down	2.31299e-07
ANP32E	acidic (leucine-rich) nuclear phosphoprotein 32 family, member E	-1.13503	down	1.60467e-08
ZNF680	zinc finger protein 680	-1.13689	down	4.03103e-05
ARID4A	AT rich interactive domain 4A (RBP1-like)	-1.1369	down	1.72239e-05
KRIT1	KRIT1, ankyrin repeat containing	-1.13788	down	1.96468e-07
ZNF91	zinc finger protein 91	-1.1388	down	5.8654e-05
CRNDE	colorectal neoplasia differentially expressed (non-protein coding)	-1.13955	down	0.000577011
SYNPO2	synaptopodin 2	-1.14024	down	0.00119272
CUL5	cullin 5	-1.14067	down	7.41596e-05
ZNF260	zinc finger protein 260	-1.14072	down	0.000914198
CSRP2	cysteine and glycine-rich protein 2	-1.14322	down	5.03769e-22
TRAPPC8	trafficking protein particle complex 8	-1.14356	down	5.65771e-06
HLTF	helicase-like transcription factor	-1.14401	down	7.28767e-08
SLC2A5	solute carrier family 2 (facilitated glucose/fructose transporter), member 5	-1.14516	down	8.51479e-07
HELLS	helicase, lymphoid-specific	-1.14691	down	9.18926e-11
ZUFSP	zinc finger with UFM1-specific peptidase domain	-1.14702	down	2.83089e-05
PTBP3	polypyrimidine tract binding protein 3	-1.14737	down	4.19918e-11
CENPI	centromere protein I	-1.14826	down	3.3931e-12
CD24	CD24 molecule	-1.14897	down	3.48225e-14
TCP11L1	t-complex 11, testis-specific-like 1	-1.15208	down	2.23821e-24
TMEM263	transmembrane protein 263	-1.15315	down	4.28922e-07
ARHGAP5	Rho GTPase activating protein 5	-1.15331	down	3.61259e-07
DMC1	DNA meiotic recombinase 1	-1.15405	down	0.0316424
TP53INP2	tumor protein p53 inducible nuclear protein 2	-1.15433	down	8.49106e-07
ABCA5	ATP-binding cassette, sub-family A (ABC1), member 5	-1.15531	down	0.00352154
HGSNAT	heparan-alpha-glucosaminide N-acetyltransferase	-1.15576	down	5.63027e-23
ABCA13	ATP-binding cassette, sub-family A (ABC1), member 13	-1.15663	down	1.00984e-05
RAP2A	RAP2A, member of RAS oncogene family	-1.16015	down	6.0819e-09
PRPF40A	PRP40 pre-mRNA processing factor 40 homolog A (S. cerevisiae)	-1.16265	down	1.15786e-06
ZNF699	zinc finger protein 699	-1.16353	down	0.00620708
C1orf198	chromosome 1 open reading frame 198	-1.16452	down	3.63509e-30
PHF3	PHD finger protein 3	-1.16589	down	4.91988e-08
CD2AP	CD2-associated protein	-1.16742	down	1.13181e-07
SYNCRIP	synaptotagmin binding, cytoplasmic RNA interacting protein	-1.16851	down	9.2667e-11
ANKRD18A	ankyrin repeat domain 18A	-1.17045	down	0.0132933
VPS50	coiled-coil domain containing 132	-1.17234	down	3.86165e-08
MED21	mediator complex subunit 21	-1.17242	down	4.39793e-06
OSBPL11	oxysterol binding protein-like 11	-1.173	down	7.32193e-12
CEP83	centrosomal protein 83kDa	-1.17374	down	0.000111855
GYLTL1B	glycosyltransferase-like 1B	-1.17389	down	0.0434796
HAT1	histone acetyltransferase 1	-1.17426	down	1.97771e-07
INIP	INTS3 and NABP interacting protein	-1.17453	down	1.05986e-08
ANO9	anoctamin 9	-1.17464	down	0.00054051
UACA	uveal autoantigen with coiled-coil domains and ankyrin repeats	-1.17516	down	1.4559e-06
RAB11FIP4	RAB11 family interacting protein 4 (class II)	-1.17526	down	3.85384e-07
RYBP	RING1 and YY1 binding protein	-1.17541	down	3.90492e-06
DNAJC13	DnaJ (Hsp40) homolog, subfamily C, member 13	-1.1756	down	5.62008e-12
TIGD2	tigger transposable element derived 2	-1.17635	down	3.25488e-06
BAZ1A	bromodomain adjacent to zinc finger domain, 1A	-1.17658	down	9.51021e-09
APC	adenomatous polyposis coli	-1.17804	down	9.45796e-07
COPS2	COP9 signalosome subunit 2	-1.17834	down	0.0128169
DBF4	DBF4 zinc finger	-1.17955	down	7.79954e-08
KIF2A	kinesin heavy chain member 2A	-1.17965	down	1.95936e-09
ERI2	ERI1 exoribonuclease family member 2	-1.18229	down	3.2387e-06
MAP1A	microtubule-associated protein 1A	-1.18246	down	4.5243e-19
ANKRD18B	ankyrin repeat domain 18B	-1.18419	down	0.00234156
FOXF2	forkhead box F2	-1.18527	down	5.6083e-25
CMPK1	cytidine monophosphate (UMP-CMP) kinase 1, cytosolic	-1.18589	down	0.00731706
FOXP1	forkhead box P1	-1.19066	down	4.77347e-16
TMTC3	transmembrane and tetratricopeptide repeat containing 3	-1.19171	down	0.00052741
CCDC18	coiled-coil domain containing 18	-1.19257	down	3.19197e-05
RB1CC1	RB1-inducible coiled-coil 1	-1.19324	down	6.63431e-09
BBOF1		-1.19414	down	0.000928457
STX6	syntaxin 6	-1.19487	down	7.14634e-33
CCDC24	coiled-coil domain containing 24	-1.19584	down	5.34284e-15
SPATS2L	spermatogenesis associated, serine-rich 2-like	-1.19648	down	1.99696e-16
DAPP1	dual adaptor of phosphotyrosine and 3-phosphoinositides	-1.1993	down	0.000984455
NUP205	nucleoporin 205kDa	-1.20093	down	4.46905e-20
SNRNP48	small nuclear ribonucleoprotein 48kDa (U11/U12)	-1.20095	down	3.75421e-11
NCCRP1	non-specific cytotoxic cell receptor protein 1 homolog (zebrafish)	-1.20157	down	0.00134222
PPIG	peptidylprolyl isomerase G (cyclophilin G)	-1.2073	down	2.88853e-09
NFE2L3	nuclear factor, erythroid 2-like 3	-1.20762	down	0.00524729
IL1R1	interleukin 1 receptor, type I	-1.20804	down	2.06269e-05
MANEA	mannosidase, endo-alpha	-1.20832	down	0.000558259
MICU2	mitochondrial calcium uptake 2	-1.20837	down	1.76825e-07
ATRX	alpha thalassemia/mental retardation syndrome X-linked	-1.20923	down	0.013346
IMPDH1	IMP (inosine 5'-monophosphate) dehydrogenase 1	-1.20981	down	1.06517e-25
NUCB2	nucleobindin 2	-1.2101	down	0.00944243
MAP3K2	mitogen-activated protein kinase kinase kinase 2	-1.21091	down	3.7017e-10
DGKD	diacylglycerol kinase, delta 130kDa	-1.21176	down	2.433e-29
TVP23A	trans-golgi network vesicle protein 23 homolog A (S. cerevisiae)	-1.2119	down	2.50809e-16
SEPN1	selenoprotein N, 1	-1.21225	down	8.07645e-21
RNFT1	ring finger protein, transmembrane 1	-1.21293	down	0.00127616
AHI1	Abelson helper integration site 1	-1.21365	down	3.44114e-08
SMC2	structural maintenance of chromosomes 2	-1.21394	down	2.71766e-07
RNF19A	ring finger protein 19A, RBR E3 ubiquitin protein ligase	-1.21397	down	2.63687e-10
PHIP	pleckstrin homology domain interacting protein	-1.21449	down	2.24225e-06
FRA10AC1	fragile site, folic acid type, rare, fra(10)(q23.3) or fra(10)(q24.2) candidate 1	-1.21495	down	0.000240256
TMEM56	transmembrane protein 56	-1.21586	down	7.91183e-06
DPEP1	dipeptidase 1 (renal)	-1.21663	down	4.51703e-08
GPR176	G protein-coupled receptor 176	-1.21669	down	3.35571e-21
VPS26A	vacuolar protein sorting 26 homolog A (S. pombe)	-1.21722	down	2.07825e-13
EHF	ets homologous factor	-1.21818	down	0.00421451
LIPE	lipase, hormone-sensitive	-1.21859	down	4.99068e-08
SLC7A7	solute carrier family 7 (amino acid transporter light chain, y+L system), member 7	-1.21878	down	0.0206859
GDAP1	ganglioside induced differentiation associated protein 1	-1.21969	down	2.74563e-10
SYNE2	spectrin repeat containing, nuclear envelope 2	-1.22447	down	5.79634e-10
PPP2R5D	protein phosphatase 2, regulatory subunit B', delta	-1.22624	down	1.17978e-18
NAP1L1	nucleosome assembly protein 1-like 1	-1.22634	down	3.7017e-10
C5orf42	chromosome 5 open reading frame 42	-1.22657	down	0.00342251
LRRC40	leucine rich repeat containing 40	-1.22673	down	4.07534e-06
ATG4C	autophagy related 4C, cysteine peptidase	-1.23022	down	1.77299e-05
IGF1	insulin-like growth factor 1 (somatomedin C)	-1.23106	down	0.00397524
AKAP9	A kinase (PRKA) anchor protein 9	-1.23154	down	7.25998e-10
USF3		-1.2317	down	1.39746e-12
ISG20L2	interferon stimulated exonuclease gene 20kDa-like 2	-1.23309	down	8.44087e-28
HACD2	protein tyrosine phosphatase-like (proline instead of catalytic arginine), member b	-1.23411	down	6.08058e-25
ARL6IP6	ADP-ribosylation factor-like 6 interacting protein 6	-1.23576	down	1.46851e-13
RGS2	regulator of G-protein signaling 2	-1.23701	down	2.36331e-13
KRR1	KRR1, small subunit (SSU) processome component, homolog (yeast)	-1.24157	down	3.30801e-07
SERPINI1	serpin peptidase inhibitor, clade I (neuroserpin), member 1	-1.24292	down	1.08169e-11
SPCS3	signal peptidase complex subunit 3 homolog (S. cerevisiae)	-1.24307	down	2.98479e-06
RRP15	ribosomal RNA processing 15 homolog (S. cerevisiae)	-1.24401	down	6.38483e-14
FSD1L	fibronectin type III and SPRY domain containing 1-like	-1.24498	down	0.00272515
VASH2	vasohibin 2	-1.2452	down	2.89853e-09
ITGB8	integrin, beta 8	-1.24548	down	7.79316e-05
EXOC6	exocyst complex component 6	-1.2482	down	2.35148e-08
KCNH5	potassium voltage-gated channel, subfamily H (eag-related), member 5	-1.24871	down	2.40997e-07
ZNF654	zinc finger protein 654	-1.24911	down	0.000432464
SLC29A4	solute carrier family 29 (equilibrative nucleoside transporter), member 4	-1.25071	down	8.99878e-10
SUMO1	small ubiquitin-like modifier 1	-1.25153	down	1.0749e-13
PDE4D	phosphodiesterase 4D, cAMP-specific	-1.25179	down	6.27359e-13
BMP2	bone morphogenetic protein 2	-1.25203	down	4.93548e-19
NXT2	nuclear transport factor 2-like export factor 2	-1.25343	down	0.000424458
THAP9	THAP domain containing 9	-1.25466	down	0.0201408
CBLL1	Cbl proto-oncogene-like 1, E3 ubiquitin protein ligase	-1.25499	down	1.67546e-15
TBC1D8B	TBC1 domain family, member 8B (with GRAM domain)	-1.25699	down	2.13492e-05
CHURC1	churchill domain containing 1	-1.26203	down	1.55077e-12
CHML	choroideremia-like (Rab escort protein 2)	-1.26332	down	4.4127e-06
SSR1	signal sequence receptor, alpha	-1.26477	down	1.26941e-13
ARL5A	ADP-ribosylation factor-like 5A	-1.26507	down	0.00071121
CEBPZ	CCAAT/enhancer binding protein (C/EBP), zeta	-1.26845	down	2.81828e-07
ETNK1	ethanolamine kinase 1	-1.27144	down	3.23586e-09
SLC43A2	solute carrier family 43 (amino acid system L transporter), member 2	-1.27159	down	0.0102998
TMEM253	transmembrane protein 253	-1.27237	down	0.00692913
SLC12A1	solute carrier family 12 (sodium/potassium/chloride transporter), member 1	-1.27245	down	0.00357544
ROCK1	Rho-associated, coiled-coil containing protein kinase 1	-1.2728	down	5.69237e-08
GPR180	G protein-coupled receptor 180	-1.27428	down	2.469e-07
SETDB2	SET domain, bifurcated 2	-1.27643	down	1.26081e-05
WDR89	WD repeat domain 89	-1.2765	down	1.85297e-07
SLCO2A1	solute carrier organic anion transporter family, member 2A1	-1.2801	down	3.45077e-06
XRN1	5'-3' exoribonuclease 1	-1.2806	down	1.61147e-06
TPR	translocated promoter region, nuclear basket protein	-1.2813	down	1.56601e-10
HPD	4-hydroxyphenylpyruvate dioxygenase	-1.28294	down	4.14341e-27
HS2ST1	heparan sulfate 2-O-sulfotransferase 1	-1.28588	down	1.50898e-12
ECHS1	enoyl CoA hydratase, short chain, 1, mitochondrial	-1.28636	down	1.66936e-24
KPNA1	karyopherin alpha 1 (importin alpha 5)	-1.28821	down	3.71799e-30
PIBF1	progesterone immunomodulatory binding factor 1	-1.2897	down	6.84948e-05
ATG9A	autophagy related 9A	-1.29119	down	8.5252e-25
PLCH1	phospholipase C, eta 1	-1.29199	down	0.000236427
SERPINB5	serpin peptidase inhibitor, clade B (ovalbumin), member 5	-1.29447	down	0.0134116
TMEM41B	transmembrane protein 41B	-1.29773	down	1.50331e-10
CPM	carboxypeptidase M	-1.29813	down	1.88139e-34
IQGAP2	IQ motif containing GTPase activating protein 2	-1.29958	down	0.0100047
NFIL3	nuclear factor, interleukin 3 regulated	-1.30008	down	7.25452e-26
ZNF267	zinc finger protein 267	-1.3023	down	0.00040253
ZNF813	zinc finger protein 813	-1.30571	down	0.00101437
NUS1	nuclear undecaprenyl pyrophosphate synthase 1 homolog (S. cerevisiae)	-1.30688	down	1.88273e-09
PLCE1	phospholipase C, epsilon 1	-1.30813	down	1.54061e-06
STON2	stonin 2	-1.30821	down	1.00558e-10
GLIS3	GLIS family zinc finger 3	-1.30994	down	7.31013e-27
PIK3CD	phosphatidylinositol-4,5-bisphosphate 3-kinase, catalytic subunit delta	-1.31123	down	3.90073e-08
SMC3	structural maintenance of chromosomes 3	-1.31139	down	0.00119824
ZNF292	zinc finger protein 292	-1.3122	down	2.98483e-05
PHOSPHO1	phosphatase, orphan 1	-1.31286	down	3.3228e-13
ARL15	ADP-ribosylation factor-like 15	-1.3146	down	7.95654e-07
DNAJB14	DnaJ (Hsp40) homolog, subfamily B, member 14	-1.31738	down	4.71809e-05
PLIN4	perilipin 4	-1.31775	down	0.000232011
C21orf91	chromosome 21 open reading frame 91	-1.31825	down	4.82907e-05
KITLG	KIT ligand	-1.31916	down	4.0687e-06
CCDC82	coiled-coil domain containing 82	-1.3201	down	1.38926e-05
PPP1R12A	protein phosphatase 1, regulatory subunit 12A	-1.32039	down	1.22055e-10
GAB1	GRB2-associated binding protein 1	-1.32051	down	2.85883e-08
ECEL1	endothelin converting enzyme-like 1	-1.3206	down	0.00160106
KIF14	kinesin family member 14	-1.32206	down	0.0139989
PRKCI	protein kinase C, iota	-1.32359	down	1.26931e-13
RAPGEF2	Rap guanine nucleotide exchange factor (GEF) 2	-1.32539	down	9.00631e-11
TMEM37	transmembrane protein 37	-1.3273	down	6.08279e-11
GPD1L	glycerol-3-phosphate dehydrogenase 1-like	-1.32915	down	9.25765e-20
ETAA1	Ewing tumor-associated antigen 1	-1.32958	down	2.44266e-07
NAA15	N(alpha)-acetyltransferase 15, NatA auxiliary subunit	-1.33273	down	0.00490584
DAB2	Dab, mitogen-responsive phosphoprotein, homolog 2 (Drosophila)	-1.33495	down	1.72132e-39
ZNF518A	zinc finger protein 518A	-1.3361	down	0.0182309
TTC39B	tetratricopeptide repeat domain 39B	-1.33712	down	0.00122155
C18orf25	chromosome 18 open reading frame 25	-1.33872	down	3.60152e-19
RBAK	RB-associated KRAB zinc finger	-1.33974	down	3.88276e-06
TBXA2R	thromboxane A2 receptor	-1.34333	down	5.54875e-14
SMCHD1	structural maintenance of chromosomes flexible hinge domain containing 1	-1.34338	down	4.22234e-07
HEY2	hes-related family bHLH transcription factor with YRPW motif 2	-1.34366	down	0.000201486
OPN3	opsin 3	-1.34534	down	1.16826e-43
TRIQK	triple QxxK/R motif containing	-1.34812	down	1.39502e-09
C1QTNF1	C1q and tumor necrosis factor related protein 1	-1.34902	down	4.80944e-06
TAOK1	TAO kinase 1	-1.34903	down	2.65935e-09
TRPS1	trichorhinophalangeal syndrome I	-1.35313	down	9.97995e-14
SMC4	structural maintenance of chromosomes 4	-1.35398	down	5.27654e-10
HAS2	hyaluronan synthase 2	-1.35564	down	1.11985e-05
ZNF770	zinc finger protein 770	-1.36079	down	0.00979012
PTER	phosphotriesterase related	-1.36166	down	4.21438e-16
TMEM65	transmembrane protein 65	-1.36358	down	1.02316e-13
BRCA2	breast cancer 2, early onset	-1.36592	down	0.000352167
MRPL19	mitochondrial ribosomal protein L19	-1.36628	down	1.90498e-09
ADGRL2	latrophilin 2	-1.36671	down	0.000140133
STXBP6	syntaxin binding protein 6 (amisyn)	-1.36848	down	1.42778e-06
XYLT1	xylosyltransferase I	-1.37326	down	3.7898e-22
CHD1	chromodomain helicase DNA binding protein 1	-1.37434	down	4.58532e-10
GEN1	GEN1 Holliday junction 5' flap endonuclease	-1.37461	down	5.06219e-05
AGL	amylo-alpha-1, 6-glucosidase, 4-alpha-glucanotransferase	-1.37585	down	1.51172e-07
GPD1	glycerol-3-phosphate dehydrogenase 1 (soluble)	-1.37632	down	6.1264e-08
KLHL13	kelch-like family member 13	-1.37827	down	4.65418e-21
USH1C	Usher syndrome 1C (autosomal recessive, severe)	-1.37952	down	2.91484e-19
TNNC1	troponin C type 1 (slow)	-1.37975	down	4.48637e-30
ZFC3H1	zinc finger, C3H1-type containing	-1.38059	down	1.99929e-10
OTOG	otogelin	-1.38275	down	0.00147758
ALPP	alkaline phosphatase, placental	-1.38394	down	2.30452e-31
DSTN	destrin (actin depolymerizing factor)	-1.38642	down	3.01802e-18
PLCD1	phospholipase C, delta 1	-1.38757	down	2.78205e-05
AAED1	AhpC/TSA antioxidant enzyme domain containing 1	-1.38769	down	3.43934e-13
GALNTL6	polypeptide N-acetylgalactosaminyltransferase-like 6	-1.38796	down	1.2457e-07
HCAR2	hydroxycarboxylic acid receptor 2	-1.38891	down	0.0217596
MEOX1	mesenchyme homeobox 1	-1.38936	down	3.86047e-10
ARHGAP42	Rho GTPase activating protein 42	-1.38948	down	2.5469e-14
AGGF1	angiogenic factor with G patch and FHA domains 1	-1.39292	down	5.37483e-20
TDG	thymine-DNA glycosylase	-1.39526	down	1.32893e-14
YEATS4	YEATS domain containing 4	-1.39884	down	1.8168e-12
NBEAL1	neurobeachin-like 1	-1.39954	down	5.8877e-05
CROT	carnitine O-octanoyltransferase	-1.40643	down	3.74223e-06
CHRD	chordin	-1.40826	down	1.03973e-06
MPV17L2	MPV17 mitochondrial membrane protein-like 2	-1.41086	down	1.2271e-22
ZNF670	zinc finger protein 670	-1.41093	down	0.00184717
ZNF765	zinc finger protein 765	-1.41256	down	0.000248305
RFC3	replication factor C (activator 1) 3, 38kDa	-1.41323	down	1.20537e-18
ANKRD26	ankyrin repeat domain 26	-1.41468	down	4.4127e-06
USP1	ubiquitin specific peptidase 1	-1.41594	down	1.22227e-10
CENPQ	centromere protein Q	-1.41628	down	7.53773e-07
SIRT1	sirtuin 1	-1.4163	down	2.29395e-17
TMEM120A	transmembrane protein 120A	-1.41664	down	7.2411e-20
ACTR6	ARP6 actin-related protein 6 homolog (yeast)	-1.41856	down	1.48302e-08
PCSK7	proprotein convertase subtilisin/kexin type 7	-1.41922	down	1.30281e-32
FBN2	fibrillin 2	-1.42185	down	4.84263e-28
IRAK1	interleukin-1 receptor-associated kinase 1	-1.42196	down	9.14646e-22
G2E3	G2/M-phase specific E3 ubiquitin protein ligase	-1.42426	down	0.000218893
MYSM1	Myb-like, SWIRM and MPN domains 1	-1.42656	down	6.19345e-05
SLF1	ankyrin repeat domain 32	-1.42962	down	2.6996e-14
N4BP2	NEDD4 binding protein 2	-1.43061	down	0.00358807
SLC2A4	solute carrier family 2 (facilitated glucose transporter), member 4	-1.43109	down	0.000619075
TTF2	transcription termination factor, RNA polymerase II	-1.43127	down	1.97554e-35
GRB14	growth factor receptor-bound protein 14	-1.43156	down	1.77062e-08
ATF7IP	activating transcription factor 7 interacting protein	-1.43174	down	6.81141e-13
GOLGA4	golgin A4	-1.43319	down	2.08879e-10
SMARCAD1	SWI/SNF-related, matrix-associated actin-dependent regulator of chromatin, subfamily a, containing DEAD/H box 1	-1.4358	down	2.77935e-06
THOC2	THO complex 2	-1.43852	down	3.83688e-10
CHAF1B	chromatin assembly factor 1, subunit B (p60)	-1.43917	down	3.1275e-24
TAF13	TAF13 RNA polymerase II, TATA box binding protein (TBP)-associated factor, 18kDa	-1.442	down	1.45009e-08
HSPA4L	heat shock 70kDa protein 4-like	-1.4488	down	2.89748e-09
IPMK	inositol polyphosphate multikinase	-1.45305	down	4.76093e-09
VGLL3	vestigial-like family member 3	-1.45906	down	1.80932e-06
ITPR1	inositol 1,4,5-trisphosphate receptor, type 1	-1.45978	down	2.9227e-39
PPP2R5E	protein phosphatase 2, regulatory subunit B', epsilon isoform	-1.46198	down	8.15933e-18
RIF1	replication timing regulatory factor 1	-1.46201	down	8.26075e-09
ENOX1	ecto-NOX disulfide-thiol exchanger 1	-1.46705	down	6.24609e-07
ZNF891	zinc finger protein 891	-1.4703	down	0.000862735
BOD1L1	biorientation of chromosomes in cell division 1-like 1	-1.47166	down	5.47283e-13
STMN3	stathmin-like 3	-1.47222	down	0.00054426
ODF2L	outer dense fiber of sperm tails 2-like	-1.473	down	6.86138e-07
ZGRF1	zinc finger, GRF-type containing 1	-1.47323	down	0.00503941
CENPF	centromere protein F, 350/400kDa	-1.47341	down	2.76596e-13
KIAA1522	KIAA1522	-1.47936	down	4.65179e-47
ADGRG1	G protein-coupled receptor 56	-1.48333	down	4.38227e-23
AVPR2	arginine vasopressin receptor 2	-1.48334	down	0.0203076
ANKRD12	ankyrin repeat domain 12	-1.48387	down	0.000120976
PEG10	paternally expressed 10	-1.48479	down	1.41645e-29
PTGES3	prostaglandin E synthase 3 (cytosolic)	-1.48508	down	9.99201e-16
TAF9B	TAF9B RNA polymerase II, TATA box binding protein (TBP)-associated factor, 31kDa	-1.4863	down	8.53703e-11
HMGN3	high mobility group nucleosomal binding domain 3	-1.48807	down	5.83182e-34
TMF1	TATA element modulatory factor 1	-1.49297	down	4.18881e-09
DCN	decorin	-1.49496	down	2.82915e-29
ZBTB41	zinc finger and BTB domain containing 41	-1.49529	down	7.96135e-06
UBE2W	ubiquitin-conjugating enzyme E2W (putative)	-1.49972	down	2.47947e-13
CASP9	caspase 9, apoptosis-related cysteine peptidase	-1.50591	down	1.0586e-28
TMCC2	transmembrane and coiled-coil domain family 2	-1.50613	down	7.72663e-10
COX6B2	cytochrome c oxidase subunit VIb polypeptide 2 (testis)	-1.50783	down	0.00688147
CCDC88A	coiled-coil domain containing 88A	-1.50947	down	1.20404e-10
TM4SF1	transmembrane 4 L six family member 1	-1.51081	down	1.08012e-28
ADAP2	ArfGAP with dual PH domains 2	-1.51369	down	6.92572e-06
CACNA1G	calcium channel, voltage-dependent, T type, alpha 1G subunit	-1.51514	down	5.61853e-06
UBA6	ubiquitin-like modifier activating enzyme 6	-1.51537	down	5.75915e-10
LCORL	ligand dependent nuclear receptor corepressor-like	-1.51572	down	4.12392e-05
TGM1	transglutaminase 1	-1.51852	down	5.72939e-08
FRK	fyn-related Src family tyrosine kinase	-1.52115	down	0.00172398
SHKBP1	SH3KBP1 binding protein 1	-1.52325	down	2.44126e-27
KTN1	kinectin 1 (kinesin receptor)	-1.52597	down	7.06514e-13
AGPS	alkylglycerone phosphate synthase	-1.52831	down	4.32509e-22
ZNF737	zinc finger protein 737	-1.53069	down	0.0240147
CKMT1B	creatine kinase, mitochondrial 1B	-1.53225	down	0.000539563
SESN3	sestrin 3	-1.53394	down	1.35791e-06
C4orf33	chromosome 4 open reading frame 33	-1.53485	down	1.41909e-06
SUZ12	SUZ12 polycomb repressive complex 2 subunit	-1.53507	down	3.7439e-13
TAT	tyrosine aminotransferase	-1.53713	down	0.0347774
OR51B4	olfactory receptor, family 51, subfamily B, member 4	-1.54275	down	7.81658e-14
LGSN	lengsin, lens protein with glutamine synthetase domain	-1.54421	down	7.5935e-07
MGAT4A	mannosyl (alpha-1,3-)-glycoprotein beta-1,4-N-acetylglucosaminyltransferase, isozyme A	-1.54463	down	0.00132824
EGLN1	egl-9 family hypoxia-inducible factor 1	-1.54577	down	5.13933e-29
GSTA4	glutathione S-transferase alpha 4	-1.54901	down	5.38296e-16
SLC17A5	solute carrier family 17 (acidic sugar transporter), member 5	-1.55516	down	6.70112e-26
BBX	bobby sox homolog (Drosophila)	-1.55857	down	8.23334e-19
MFSD12	major facilitator superfamily domain containing 12	-1.56034	down	1.28807e-32
PRUNE2	prune homolog 2 (Drosophila)	-1.56076	down	1.86291e-07
LACC1	laccase (multicopper oxidoreductase) domain containing 1	-1.56867	down	4.93573e-05
ESF1	ESF1, nucleolar pre-rRNA processing protein, homolog (S. cerevisiae)	-1.5745	down	1.13181e-07
COL25A1	collagen, type XXV, alpha 1	-1.5754	down	0.0147483
PSMD11	proteasome (prosome, macropain) 26S subunit, non-ATPase, 11	-1.58232	down	7.40669e-51
ROCK2	Rho-associated, coiled-coil containing protein kinase 2	-1.58543	down	3.83145e-13
LMBRD2	LMBR1 domain containing 2	-1.58761	down	1.17946e-10
LYSMD3	LysM, putative peptidoglycan-binding, domain containing 3	-1.59173	down	8.7869e-06
SLC1A7	solute carrier family 1 (glutamate transporter), member 7	-1.59726	down	0.0128385
ZNF441	zinc finger protein 441	-1.59758	down	0.0327806
MCTP2	multiple C2 domains, transmembrane 2	-1.60001	down	8.67604e-25
TPST2	tyrosylprotein sulfotransferase 2	-1.60091	down	3.33254e-17
SMC6	structural maintenance of chromosomes 6	-1.60099	down	2.29317e-11
PLS1	plastin 1	-1.60251	down	2.29395e-17
RBM27	RNA binding motif protein 27	-1.60497	down	9.94717e-25
PDE7B	phosphodiesterase 7B	-1.60875	down	3.37188e-23
RBMS3	RNA binding motif, single stranded interacting protein 3	-1.60983	down	3.7464e-07
KCNG3	potassium voltage-gated channel, subfamily G, member 3	-1.61021	down	0.015473
PALM2	paralemmin 2	-1.61293	down	4.69536e-05
GOLGB1	golgin B1	-1.61368	down	3.25923e-21
CRB1	crumbs family member 1, photoreceptor morphogenesis associated	-1.61432	down	0.00110063
COBLL1	cordon-bleu WH2 repeat protein-like 1	-1.61777	down	5.0017e-18
PIK3CA	phosphatidylinositol-4,5-bisphosphate 3-kinase, catalytic subunit alpha	-1.61929	down	2.08452e-10
MIPOL1	mirror-image polydactyly 1	-1.6235	down	8.43635e-05
ABLIM1	actin binding LIM protein 1	-1.62429	down	6.1691e-51
FAM83B	family with sequence similarity 83, member B	-1.62506	down	2.94086e-12
VPS13A	vacuolar protein sorting 13 homolog A (S. cerevisiae)	-1.62942	down	1.33627e-09
SLCO3A1	solute carrier organic anion transporter family, member 3A1	-1.63089	down	6.4571e-80
ASPM	asp (abnormal spindle) homolog, microcephaly associated (Drosophila)	-1.64	down	0.000314774
KLHL38	kelch-like family member 38	-1.64629	down	4.20574e-06
KIAA1107	KIAA1107	-1.64665	down	0.0172449
STK26	serine/threonine protein kinase 26	-1.64739	down	2.07434e-23
HELB	helicase (DNA) B	-1.64769	down	4.94445e-08
LOC105369972	endogenous retrovirus group K member 8 Pol protein-like	-1.64992	down	0.00106143
FAM189B	family with sequence similarity 189, member B	-1.66018	down	0.00658212
ADCK1	aarF domain containing kinase 1	-1.66115	down	2.58556e-21
PUS7L	pseudouridylate synthase 7 homolog (S. cerevisiae)-like	-1.66352	down	2.05772e-06
RMI1	RecQ mediated genome instability 1	-1.66428	down	1.42436e-06
PARD6G	par-6 family cell polarity regulator gamma	-1.66506	down	0.0243283
HAUS3	HAUS augmin-like complex, subunit 3	-1.66548	down	1.61063e-05
MUC16	mucin 16, cell surface associated	-1.66644	down	1.23094e-15
RNF150	ring finger protein 150	-1.67274	down	2.08856e-30
LUZP2	leucine zipper protein 2	-1.67393	down	3.32323e-10
DSG4	desmoglein 4	-1.67403	down	0.0468966
TAC3	tachykinin 3	-1.67434	down	0.0174493
NCKAP5	NCK-associated protein 5	-1.67478	down	1.79362e-14
CASC5	cancer susceptibility candidate 5	-1.67795	down	0.00499407
LRGUK	leucine-rich repeats and guanylate kinase domain containing	-1.69206	down	0.0226528
GUCY1A2	guanylate cyclase 1, soluble, alpha 2	-1.69283	down	4.91258e-15
WDR44	WD repeat domain 44	-1.69328	down	1.80118e-21
SLAIN2	SLAIN motif family, member 2	-1.69567	down	6.03011e-26
SLC30A3	solute carrier family 30 (zinc transporter), member 3	-1.70616	down	3.34048e-11
WNT16	wingless-type MMTV integration site family, member 16	-1.70633	down	0.00279055
CASP8AP2	caspase 8 associated protein 2	-1.7156	down	0.00325906
CEP44	centrosomal protein 44kDa	-1.71889	down	6.40713e-14
GMFB	glia maturation factor, beta	-1.72657	down	0.0251991
C1orf167	chromosome 1 open reading frame 167	-1.72851	down	0.000456039
ADAMTS4	ADAM metallopeptidase with thrombospondin type 1 motif, 4	-1.73408	down	0.00223111
CDKL5	cyclin-dependent kinase-like 5	-1.74291	down	4.38623e-30
MEFV	Mediterranean fever	-1.7431	down	0.038729
FBXO30	F-box protein 30	-1.74569	down	7.24818e-15
SLC7A5	solute carrier family 7 (amino acid transporter light chain, L system), member 5	-1.74679	down	1.22164e-40
TMEM178B	transmembrane protein 178B	-1.75208	down	5.55541e-19
KLF9	Kruppel-like factor 9	-1.7521	down	5.30739e-34
OSBPL8	oxysterol binding protein-like 8	-1.75538	down	3.49073e-05
NR4A3	nuclear receptor subfamily 4, group A, member 3	-1.76098	down	2.63167e-18
SYCP2	synaptonemal complex protein 2	-1.76335	down	0.00131467
PDZD3	PDZ domain containing 3	-1.76364	down	0.0185743
CCDC186	coiled-coil domain containing 186	-1.76415	down	3.0457e-06
LIFR	leukemia inhibitory factor receptor alpha	-1.77055	down	1.98275e-17
QSER1	glutamine and serine rich 1	-1.7779	down	2.87836e-15
C8orf4	chromosome 8 open reading frame 4	-1.77918	down	2.21169e-19
KCNS3	potassium voltage-gated channel, delayed-rectifier, subfamily S, member 3	-1.78086	down	0.000536901
C2orf54	chromosome 2 open reading frame 54	-1.78347	down	9.04137e-19
THSD7B	thrombospondin, type I, domain containing 7B	-1.79076	down	0.0126394
RNF182	ring finger protein 182	-1.79148	down	8.53016e-66
DUSP16	dual specificity phosphatase 16	-1.79909	down	0.000193635
SLC16A9	solute carrier family 16, member 9	-1.80192	down	7.88403e-17
EPHA7	EPH receptor A7	-1.80371	down	5.71623e-10
THPO	thrombopoietin	-1.80443	down	0.00169427
CDH5	cadherin 5, type 2 (vascular endothelium)	-1.80552	down	0.0036026
SLC16A7	solute carrier family 16 (monocarboxylate transporter), member 7	-1.81109	down	4.47318e-11
C18orf54	chromosome 18 open reading frame 54	-1.81151	down	2.17352e-08
GOLT1B	golgi transport 1B	-1.81776	down	2.78838e-11
TGFBR1	transforming growth factor, beta receptor 1	-1.81795	down	2.88339e-23
FAM46C	family with sequence similarity 46, member C	-1.81889	down	2.66013e-06
ESCO1	establishment of sister chromatid cohesion N-acetyltransferase 1	-1.82583	down	3.87467e-08
ANO3	anoctamin 3	-1.8304	down	0.0144496
YTHDC1	YTH domain containing 1	-1.83051	down	0.0102852
SMC5	structural maintenance of chromosomes 5	-1.84175	down	1.62894e-13
CDH1	cadherin 1, type 1, E-cadherin (epithelial)	-1.84474	down	8.48777e-05
MAPK8IP2	mitogen-activated protein kinase 8 interacting protein 2	-1.8467	down	0.00123003
SNX10	sorting nexin 10	-1.85833	down	1.55045e-14
SLCO2B1	solute carrier organic anion transporter family, member 2B1	-1.8586	down	6.94362e-08
C4BPA	complement component 4 binding protein, alpha	-1.87338	down	1.1122e-24
LRRC39	leucine rich repeat containing 39	-1.87689	down	0.0136678
GPT	glutamic-pyruvate transaminase (alanine aminotransferase)	-1.88301	down	9.28252e-12
ATAD5	ATPase family, AAA domain containing 5	-1.88994	down	9.32203e-09
MDFI	MyoD family inhibitor	-1.89724	down	0.00267889
WNT6	wingless-type MMTV integration site family, member 6	-1.89871	down	0.000278977
KIF20B	kinesin family member 20B	-1.90341	down	2.82916e-11
NOLC1	nucleolar and coiled-body phosphoprotein 1	-1.90585	down	1.03397e-56
PTP4A1	protein tyrosine phosphatase type IVA, member 1	-1.90594	down	2.52059e-49
ATP1B3	ATPase, Na+/K+ transporting, beta 3 polypeptide	-1.90687	down	2.67812e-110
TMED7	transmembrane emp24 protein transport domain containing 7	-1.90783	down	0.0104365
TEK	TEK tyrosine kinase, endothelial	-1.91058	down	4.1184e-05
RIMS3	regulating synaptic membrane exocytosis 3	-1.9167	down	3.7927e-09
PHOSPHO2	phosphatase, orphan 2	-1.92918	down	0.0440699
MTPN	myotrophin	-1.93655	down	3.3063e-25
PADI2	peptidyl arginine deiminase, type II	-1.93821	down	0.000736805
GPR37L1	G protein-coupled receptor 37 like 1	-1.948	down	0.000265716
SLC27A3	solute carrier family 27 (fatty acid transporter), member 3	-1.95077	down	0.0372416
TMPRSS4	transmembrane protease, serine 4	-1.95419	down	7.90998e-07
BDH1	3-hydroxybutyrate dehydrogenase, type 1	-1.95536	down	0.0320658
HMOX1	heme oxygenase (decycling) 1	-1.96157	down	3.15126e-34
SLC44A1	solute carrier family 44 (choline transporter), member 1	-1.96249	down	2.91422e-33
EAF2	ELL associated factor 2	-1.96614	down	3.16086e-08
HGD	homogentisate 1,2-dioxygenase	-1.97644	down	4.229e-05
SNCA	synuclein, alpha (non A4 component of amyloid precursor)	-1.98971	down	4.03683e-75
CXXC4	CXXC finger protein 4	-2.00335	down	0.0340326
CSDC2	cold shock domain containing C2, RNA binding	-2.00366	down	0.0189656
RBM44	RNA binding motif protein 44	-2.0041	down	0.04422
INSL4	insulin-like 4 (placenta)	-2.01263	down	7.97712e-20
ZNF711	zinc finger protein 711	-2.01324	down	3.88367e-06
ZNF92	zinc finger protein 92	-2.01456	down	0.000222149
LRRC8B	leucine rich repeat containing 8 family, member B	-2.01785	down	3.85999e-16
CLIC3	chloride intracellular channel 3	-2.0321	down	5.95355e-47
ATP8A1	ATPase, aminophospholipid transporter (APLT), class I, type 8A, member 1	-2.03656	down	2.04111e-05
ANKFN1	ankyrin-repeat and fibronectin type III domain containing 1	-2.04228	down	6.01575e-09
MYO1A	myosin IA	-2.04989	down	2.57893e-10
KREMEN1	kringle containing transmembrane protein 1	-2.05281	down	6.57717e-38
CHRNA4	cholinergic receptor, nicotinic, alpha 4 (neuronal)	-2.05672	down	9.51735e-06
ALPI	alkaline phosphatase, intestinal	-2.05733	down	3.85686e-48
RASSF8	Ras association (RalGDS/AF-6) domain family (N-terminal) member 8	-2.07007	down	1.02994e-29
MUC3A	mucin 3A, cell surface associated	-2.07727	down	1.57877e-14
ATP6V1A	ATPase, H+ transporting, lysosomal 70kDa, V1 subunit A	-2.08621	down	8.97622e-51
TRIM59	tripartite motif containing 59	-2.09027	down	7.47987e-06
SGO2	shugoshin-like 2 (S. pombe)	-2.10383	down	1.41402e-08
CSF1R	colony stimulating factor 1 receptor	-2.10595	down	1.5693e-06
MAP2	microtubule-associated protein 2	-2.12009	down	1.04611e-06
GLMN	glomulin, FKBP associated protein	-2.12448	down	4.84146e-09
CRYAB	crystallin, alpha B	-2.12713	down	2.48949e-18
FAM111B	family with sequence similarity 111, member B	-2.13709	down	1.83409e-15
KRT17	keratin 17, type I	-2.14402	down	1.25753e-83
LCA5	Leber congenital amaurosis 5	-2.16026	down	5.40046e-06
ZNF569	zinc finger protein 569	-2.16737	down	9.15564e-05
MYO19	myosin XIX	-2.18026	down	5.44587e-08
GPR34	G protein-coupled receptor 34	-2.19026	down	0.0471939
FAM13C	family with sequence similarity 13, member C	-2.19046	down	3.50758e-07
LOC102724200	trafficking protein particle complex subunit 10-like	-2.1918	down	0.00156167
C16orf54	chromosome 16 open reading frame 54	-2.19977	down	0.00644092
SYT11	synaptotagmin XI	-2.20004	down	0.0410866
OLR1	oxidized low density lipoprotein (lectin-like) receptor 1	-2.21185	down	2.05214e-32
ALPPL2	alkaline phosphatase, placental-like 2	-2.21295	down	2.15002e-22
MIS18BP1	MIS18 binding protein 1	-2.21463	down	0.000244342
DENND2C	DENN/MADD domain containing 2C	-2.21464	down	1.28208e-08
CACNB2	calcium channel, voltage-dependent, beta 2 subunit	-2.22275	down	3.06611e-08
MAPK4	mitogen-activated protein kinase 4	-2.23729	down	1.48842e-26
SV2B	synaptic vesicle glycoprotein 2B	-2.23784	down	2.15002e-22
LRRCC1	leucine rich repeat and coiled-coil centrosomal protein 1	-2.27008	down	3.50385e-07
TTN	titin	-2.28785	down	0.00713787
CEP162	centrosomal protein 162kDa	-2.29258	down	1.07782e-08
GNG4	guanine nucleotide binding protein (G protein), gamma 4	-2.29395	down	0.0120885
CLK2	CDC-like kinase 2	-2.29821	down	0.0122719
ZWILCH	zwilch kinetochore protein	-2.30219	down	2.29725e-56
HORMAD1	HORMA domain containing 1	-2.31039	down	7.6783e-10
ABCC9	ATP-binding cassette, sub-family C (CFTR/MRP), member 9	-2.32126	down	3.76297e-05
COL3A1	collagen, type III, alpha 1	-2.32614	down	2.30918e-09
ACTC1	actin, alpha, cardiac muscle 1	-2.34764	down	4.89804e-09
ASPG	asparaginase	-2.35675	down	0.00254177
RPL36A-HNRNPH2	RPL36A-HNRNPH2 readthrough	-2.36856	down	0.0255454
OLAH	oleoyl-ACP hydrolase	-2.3725	down	0.0182458
MNS1	meiosis-specific nuclear structural 1	-2.38155	down	3.94076e-06
RASGEF1B	RasGEF domain family, member 1B	-2.38343	down	3.5295e-48
TOX3	TOX high mobility group box family member 3	-2.39551	down	8.85001e-41
IL6	interleukin 6	-2.39623	down	5.29792e-19
IDO1	indoleamine 2,3-dioxygenase 1	-2.44439	down	1.26427e-08
FAM179A	family with sequence similarity 179, member A	-2.44523	down	4.32337e-08
PRICKLE2	prickle homolog 2 (Drosophila)	-2.44819	down	0.00706324
PMCH	pro-melanin-concentrating hormone	-2.44868	down	1.25238e-07
KLHL41	kelch-like family member 41	-2.4623	down	3.56641e-05
FAM184A	family with sequence similarity 184, member A	-2.48779	down	0.0317434
SEMA6A	sema domain, transmembrane domain (TM), and cytoplasmic domain, (semaphorin) 6A	-2.50429	down	8.76646e-34
IL34	interleukin 34	-2.50846	down	0.0107928
NXPH3	neurexophilin 3	-2.51873	down	0.00186189
RASSF4	Ras association (RalGDS/AF-6) domain family member 4	-2.5371	down	0.00446814
PAPPA2	pappalysin 2	-2.55753	down	1.32518e-20
SAA1	serum amyloid A1	-2.576	down	0.0198955
LY6D	lymphocyte antigen 6 complex, locus D	-2.63158	down	7.79712e-08
RUNDC3B	RUN domain containing 3B	-2.64605	down	0.00166513
GPR141	G protein-coupled receptor 141	-2.666	down	2.59718e-05
CD274	CD274 molecule	-2.66838	down	3.59427e-06
CDH16	cadherin 16, KSP-cadherin	-2.6809	down	0.0320312
MYH8	myosin, heavy chain 8, skeletal muscle, perinatal	-2.69842	down	0.0200798
FFAR4	free fatty acid receptor 4	-2.72656	down	0.0170559
NEXN	nexilin (F actin binding protein)	-2.73458	down	7.67754e-26
PRSS56	protease, serine, 56	-2.74048	down	3.80023e-09
CEACAM7	carcinoembryonic antigen-related cell adhesion molecule 7	-2.7416	down	1.03027e-08
THEM5	thioesterase superfamily member 5	-2.74883	down	0.000205333
SMIM10L2B	long intergenic non-protein coding RNA 87	-2.7732	down	0.00931112
OR51B2	olfactory receptor, family 51, subfamily B, member 2 (gene/pseudogene)	-2.77588	down	0.00162136
C10orf10	chromosome 10 open reading frame 10	-2.78821	down	2.87394e-07
ALOX15	arachidonate 15-lipoxygenase	-2.80483	down	8.34399e-08
CENPE	centromere protein E, 312kDa	-2.87413	down	4.86748e-18
ZNF780B	zinc finger protein 780B	-2.88181	down	0.00743306
KRT14	keratin 14, type I	-2.89527	down	0.0346615
NCAM1	neural cell adhesion molecule 1	-2.921	down	0.0412377
DENND1C	DENN/MADD domain containing 1C	-2.92151	down	8.26825e-05
SAMD9	sterile alpha motif domain containing 9	-2.95945	down	8.10692e-13
BVES	blood vessel epicardial substance	-2.96657	down	0.0144292
ETNPPL	ethanolamine-phosphate phospho-lyase	-2.96986	down	1.63985e-05
ANO2	anoctamin 2, calcium activated chloride channel	-2.99946	down	4.63043e-47
KRTAP13-2	keratin associated protein 13-2	-3.02057	down	0.0113849
MAGEC1	melanoma antigen family C, 1	-3.02315	down	6.86302e-08
KNG1	kininogen 1	-3.07536	down	0.0194019
PCYT1B	phosphate cytidylyltransferase 1, choline, beta	-3.14871	down	0.00123331
PTH2R	parathyroid hormone 2 receptor	-3.17545	down	0.0324368
RGPD4	RANBP2-like and GRIP domain containing 4	-3.17899	down	0.0325007
CGNL1	cingulin-like 1	-3.18051	down	0.00449701
MYBPC2	myosin binding protein C, fast type	-3.26112	down	0.00127816
FGB	fibrinogen beta chain	-3.37699	down	0.012424
TRIM31	tripartite motif containing 31	-3.37771	down	0.000367416
GRIA1	glutamate receptor, ionotropic, AMPA 1	-3.57511	down	0.0411559
KLK10	kallikrein-related peptidase 10	-3.57732	down	0.00834333
SGCA	sarcoglycan, alpha (50kDa dystrophin-associated glycoprotein)	-3.58173	down	0.0127456
TSHR	thyroid stimulating hormone receptor	-3.7538	down	0.0277376
ZNF831	zinc finger protein 831	-3.8633	down	0.00333504
TPO	thyroid peroxidase	-3.94968	down	0.0262247
PRG4	proteoglycan 4	-4.03659	down	0.00118383
GRM4	glutamate receptor, metabotropic 4	-4.03783	down	0.0470236
ILDR2	immunoglobulin-like domain containing receptor 2	-4.07506	down	0.0489363
MRO	maestro	-4.21323	down	0.00512168
FDCSP	follicular dendritic cell secreted protein	-4.31279	down	0.0224224
GABRQ	gamma-aminobutyric acid (GABA) A receptor, theta	-4.57662	down	0.0115058
IHH	indian hedgehog	-4.59969	down	0.0446727
ZNF208	zinc finger protein 208	-4.64418	down	0.0398897
GBP1	guanylate binding protein 1, interferon-inducible	-4.69375	down	0.044763
COLCA2	colorectal cancer associated 2	-4.71067	down	0.00904751
KCNE2	potassium voltage-gated channel, Isk-related family, member 2	-4.71226	down	0.0352001
DNMT3L	DNA (cytosine-5-)-methyltransferase 3-like	-4.73599	down	0.00716339
PRKCB	protein kinase C, beta	-4.77404	down	0.00845799
PPP1R14D	protein phosphatase 1, regulatory (inhibitor) subunit 14D	-4.89095	down	0.000319776
POMZP3	POM121 and ZP3 fusion	-5.21448	down	0.00165542
KIT	v-kit Hardy-Zuckerman 4 feline sarcoma viral oncogene homolog	-5.34898	down	3.92553e-05
FGG	fibrinogen gamma chain	-5.42686	down	0.00381442
CHRND	cholinergic receptor, nicotinic, delta (muscle)	-5.58385	down	0.00247069
TNIP3	TNFAIP3 interacting protein 3	-5.75859	down	0.000193796
LRRC55	leucine rich repeat containing 55	-6.41123	down	8.98904e-06
KCNJ16	potassium inwardly-rectifying channel, subfamily J, member 16	-7.6033	down	1.46112e-08
